# Supplementary material for: Integrated analysis of gene expression by association rules discovery
Source: BMC Bioinformatics. 2006 Feb 7;7:54. doi: 10.1186/1471-2105-7-54 (PMC1386712; doi:10.1186/1471-2105-7-54)
Supplement: Additional File 1 — Association rules from the diauxic shift dataset Excel file containing the set of rules obtained before and after filtering from the three analyses of the diauxic shift dataset. [file 1471-2105-7-54-S1.xls]

## Sheet: Obtained rules (KEGG)
CONFIDENCE	SUPPORT	IMPROVEMENT	ANTECEDENT ->	CONSEQUENT	p-value	permutation corrected p-value	# genes
72.519	8.4369	4.7752	Ribosome	[-]T6,[-]T7	2.87927e-84	<0.001	95
92.366	10.746	3.5618	Ribosome	[-]T7	4.6319e-76	<0.001	121
73.282	8.5258	4.21	Ribosome	[-]T6	5.48397e-72	<0.001	96
57.627	3.0195	5.499	Oxidative_phosphorylation	[+]T7	6.01195e-34	<0.001	34
76.667	2.0426	7.3158	Citrate_cycle_(TCA_cycle)	[+]T7	3.69356e-33	<0.001	23
49.153	2.5755	5.9512	Oxidative_phosphorylation	[+]T6,[+]T7	9.80315e-32	<0.001	29.0001
60	1.5986	7.2645	Citrate_cycle_(TCA_cycle)	[+]T6,[+]T7	1.7114e-25	<0.001	18.0002
52.542	2.7531	4.3502	Oxidative_phosphorylation	[+]T6	1.14886e-22	<0.001	31
60	1.5986	4.9676	Citrate_cycle_(TCA_cycle)	[+]T6	3.23784e-16	<0.001	18.0002
100	0.62167	9.5424	Citrate_cycle_(TCA_cycle),Oxidative_phosphorylation	[+]T7	8.69785e-15	<0.001	7
63.636	0.62167	7.7048	Reductive_carboxylate_cycle_(CO2_fixation)	[+]T6,[+]T7	2.01283e-11	<0.001	7
66.667	0.53286	8.0717	Citrate_cycle_(TCA_cycle),Reductive_carboxylate_cycle_(CO2_fixation)	[+]T6,[+]T7	1.64658e-10	<0.001	6
71.429	0.44405	8.6482	Citrate_cycle_(TCA_cycle),Oxidative_phosphorylation	[+]T6,[+]T7	1.12532e-09	<0.001	5
42.424	1.2433	4.0483	Pyruvate_metabolism	[+]T7	1.19367e-09	<0.001	14
63.636	0.62167	6.0724	Reductive_carboxylate_cycle_(CO2_fixation)	[+]T7	7.27966e-09	0.004	7
57.143	0.71048	5.4528	Glyoxylate_and_dicarboxylate_metabolism	[+]T7	9.68322e-09	0.004	8
62.5	0.44405	7.5672	Citrate_cycle_(TCA_cycle),Glyoxylate_and_dicarboxylate_metabolism	[+]T6,[+]T7	2.22843e-08	0.008	5
66.667	0.53286	6.3616	Citrate_cycle_(TCA_cycle),Reductive_carboxylate_cycle_(CO2_fixation)	[+]T7	3.28645e-08	0.009	6
63.636	0.62167	5.2687	Reductive_carboxylate_cycle_(CO2_fixation)	[+]T6	1.34038e-07	0.016	7
66.667	0.53286	5.5196	Citrate_cycle_(TCA_cycle),Reductive_carboxylate_cycle_(CO2_fixation)	[+]T6	4.52e-07	0.019	6
41.667	0.8881	3.976	ATP_synthesis	[+]T7	4.60044e-07	0.019	10
41.667	0.8881	3.976	Oxidative_phosphorylation,ATP_synthesis	[+]T7	4.60044e-07	0.019	10
71.429	0.44405	5.9139	Citrate_cycle_(TCA_cycle),Oxidative_phosphorylation	[+]T6	1.34029e-06	0.023	5
62.5	0.44405	5.964	Citrate_cycle_(TCA_cycle),Pyruvate_metabolism	[+]T7	1.42863e-06	0.032	5
62.5	0.44405	5.964	Citrate_cycle_(TCA_cycle),Glyoxylate_and_dicarboxylate_metabolism	[+]T7	1.42863e-06	0.032	5
62.5	0.44405	5.1746	Citrate_cycle_(TCA_cycle),Glyoxylate_and_dicarboxylate_metabolism	[+]T6	1.12307e-05	0.083	5
60.714	1.5098	2.3412	RNA_polymerase	[-]T7	2.11227e-05	0.103	17.0003
45.455	0.44405	4.3374	Propanoate_metabolism	[+]T7	0.000141313	0.182	5
72.727	0.71048	2.8045	Methionine_metabolism,Selenoamino_acid_metabolism	[-]T7	0.000372718	0.32	8
42.857	0.53286	3.5483	Galactose_metabolism,Starch_and_sucrose_metabolism	[+]T6	0.000376254	0.32	6
83.333	0.44405	3.2135	Valine_leucine_and_isoleucine_biosynthesis,Pantothenate_and_CoA_biosynthesis	[-]T7	0.00129649	0.471	5
48.649	1.5986	1.876	Aminoacyl-tRNA_biosynthesis	[-]T7	0.00134625	0.475	18.0002
45.455	0.44405	2.9931	Methionine_metabolism,Selenoamino_acid_metabolism	[-]T6,[-]T7	0.00493975	0.636	5
57.143	0.71048	2.2035	Methionine_metabolism	[-]T7	0.00733394	0.711	8
52.632	0.8881	2.0296	Selenoamino_acid_metabolism	[-]T7	0.00740336	0.718	10
45.455	0.44405	2.6113	Methionine_metabolism,Selenoamino_acid_metabolism	[-]T6	0.0136842	0.817	5
50	0.44405	1.9281	Cysteine_metabolism	[-]T7	0.0810993	0.968	5
43.75	0.62167	1.6871	Valine_leucine_and_isoleucine_biosynthesis	[-]T7	0.10145	0.973	7
45.455	0.44405	1.7528	Pantothenate_and_CoA_biosynthesis	[-]T7	0.137643	0.988	5
41.667	0.44405	1.6067	Riboflavin_metabolism	[-]T7	0.211179	0.992	5

## Sheet: rules after filtering (KEGG)
CONFIDENCE	SUPPORT	IMPROVEMENT	ANTECEDENT ->	CONSEQUENT	p-value	permutation corrected p-value	# genes
72.519	8.4369	4.7752	Ribosome	[-]T6,[-]T7	2.87927e-84	<0.001	95
92.366	10.746	3.5618	Ribosome	[-]T7	4.6319e-76	<0.001	121
73.282	8.5258	4.21	Ribosome	[-]T6	5.48397e-72	<0.001	96
57.627	3.0195	5.499	Oxidative_phosphorylation	[+]T7	6.01195e-34	<0.001	34
76.667	2.0426	7.3158	Citrate_cycle_(TCA_cycle)	[+]T7	3.69356e-33	<0.001	23
49.153	2.5755	5.9512	Oxidative_phosphorylation	[+]T6,[+]T7	9.80315e-32	<0.001	29
60	1.5986	7.2645	Citrate_cycle_(TCA_cycle)	[+]T6,[+]T7	1.7114e-25	<0.001	18
52.542	2.7531	4.3502	Oxidative_phosphorylation	[+]T6	1.14886e-22	<0.001	31
63.636	0.62167	7.7048	Reductive_carboxylate_cycle_(CO2_fixation)	[+]T6,[+]T7	2.01283e-11	<0.001	7
42.424	1.2433	4.0483	Pyruvate_metabolism	[+]T7	1.19367e-09	<0.001	14
57.143	0.71048	5.4528	Glyoxylate_and_dicarboxylate_metabolism	[+]T7	9.68322e-09	0.004	8
41.667	0.8881	3.976	ATP_synthesis	[+]T7	4.60044e-07	0.019	10
60.714	1.5098	2.3412	RNA_polymerase	[-]T7	2.11227e-05	0.103	17
45.455	0.44405	4.3374	Propanoate_metabolism	[+]T7	0.000141313	0.182	5
48.649	1.5986	1.876	Aminoacyl-tRNA_biosynthesis	[-]T7	0.00134625	0.475	18
57.143	0.71048	2.2035	Methionine_metabolism	[-]T7	0.00733394	0.711	8
52.632	0.8881	2.0296	Selenoamino_acid_metabolism	[-]T7	0.00740336	0.718	10
50	0.44405	1.9281	Cysteine_metabolism	[-]T7	0.0810993	0.968	5
43.75	0.62167	1.6871	Valine_leucine_and_isoleucine_biosynthesis	[-]T7	0.10145	0.973	7
45.455	0.44405	1.7528	Pantothenate_and_CoA_biosynthesis	[-]T7	0.137643	0.988	5
41.667	0.44405	1.6067	Riboflavin_metabolism	[-]T7	0.211179	0.992	5

## Sheet: Obtained rules (TR)
CONFIDENCE	SUPPORT	IMPROVEMENT	ANTECEDENT ->	CONSEQUENT	p-value	permutation corrected p-value	# genes
81.818	0.25788	9.779	FHL1,GAT3,PDR1	[-]T6,[-]T7	1.22881e-18	<0.001	9.00001
81.818	0.25788	9.779	FHL1,GAT3,PDR1,RAP1	[-]T6,[-]T7	1.22881e-18	<0.001	9.00001
81.818	0.25788	9.779	FHL1,GAT3,PDR1,YAP5	[-]T6,[-]T7	1.22881e-18	<0.001	9.00001
81.818	0.25788	9.779	FHL1,GAT3,PDR1,RAP1,YAP5	[-]T6,[-]T7	1.22881e-18	<0.001	9.00001
90	0.25788	8.898	FHL1,RAP1,SMP1	[-]T6	4.85401e-17	<0.001	9.00001
80	0.22923	9.5616	FHL1,RAP1,SMP1	[-]T6,[-]T7	2.55214e-16	<0.001	8.00013
81.818	0.25788	8.0891	FHL1,SMP1	[-]T6	2.79868e-15	0.002	9.00001
81.818	0.25788	8.0891	FHL1,GAT3,PDR1	[-]T6	2.79868e-15	0.002	9.00001
81.818	0.25788	8.0891	FHL1,GAT3,PDR1,RAP1	[-]T6	2.79868e-15	0.002	9.00001
81.818	0.25788	8.0891	FHL1,GAT3,PDR1,YAP5	[-]T6	2.79868e-15	0.002	9.00001
81.818	0.25788	8.0891	FHL1,GAT3,PDR1,RAP1,YAP5	[-]T6	2.79868e-15	0.002	9.00001
100	0.14327	11.952	FHL1,PDR1,RAP1,SMP1	[-]T6,[-]T7	1.30829e-13	0.003	5.00012
83.333	0.14327	11.871	HAP2,HAP3,HAP4	[+]T7	2.42629e-13	0.003	5.00012
100	0.14327	9.8867	FHL1,GAT3,SMP1	[-]T6	2.54724e-11	0.005	5.00012
100	0.14327	9.8867	FHL1,GAT3,RAP1,SMP1	[-]T6	2.54724e-11	0.005	5.00012
100	0.14327	9.8867	FHL1,PDR1,RAP1,SMP1	[-]T6	2.54724e-11	0.005	5.00012
83.333	0.14327	9.96	FHL1,PDR1,SMP1	[-]T6,[-]T7	3.18812e-11	0.009	5.00012
83.333	0.14327	8.2389	FHL1,PDR1,SMP1	[-]T6	2.62911e-09	0.019	5.00012
81.818	0.25788	5.0899	FHL1,GAT3,PDR1	[-]T7	2.74882e-09	0.02	9.00001
81.818	0.25788	5.0899	FHL1,GAT3,PDR1,RAP1	[-]T7	2.74882e-09	0.02	9.00001
81.818	0.25788	5.0899	FHL1,GAT3,PDR1,YAP5	[-]T7	2.74882e-09	0.02	9.00001
81.818	0.25788	5.0899	FHL1,GAT3,PDR1,RAP1,YAP5	[-]T7	2.74882e-09	0.02	9.00001
100	0.14327	6.221	REB1,SWI4	[-]T7	3.17106e-07	0.027	5.00012
100	0.14327	6.221	FHL1,PDR1,RAP1,SMP1	[-]T7	3.17106e-07	0.027	5.00012
85.714	0.17192	5.3323	FHL1,MET31	[-]T7	5.12902e-07	0.069	6.00001
85.714	0.17192	5.3323	MET31,RAP1	[-]T7	5.12902e-07	0.069	6.00001
85.714	0.17192	5.3323	FHL1,MET31,RAP1	[-]T7	5.12902e-07	0.069	6.00001
83.333	0.14327	5.1842	FHL1,PDR1,SMP1	[-]T7	7.14427e-06	0.069	5.00012

## Sheet: rules after filtering (TR)
CONFIDENCE	SUPPORT	IMPROVEMENT	ANTECEDENT ->	CONSEQUENT	p-value	permutation corrected p-value	# genes
81.818	0.25788	9.779	FHL1,GAT3,PDR1,RAP1,YAP5	[-]T6,[-]T7	1.22881e-18	<0.001	9.00001
90	0.25788	8.898	FHL1,RAP1,SMP1	[-]T6	4.85401e-17	<0.001	9.00001
80	0.22923	9.5616	FHL1,RAP1,SMP1	[-]T6,[-]T7	2.55214e-16	<0.001	8.00013
100	0.14327	11.952	FHL1,PDR1,RAP1,SMP1	[-]T6,[-]T7	1.30829e-13	0.003	5.00012
83.333	0.14327	11.871	HAP2,HAP3,HAP4	[+]T7	2.42629e-13	0.003	5.00012
100	0.14327	9.8867	FHL1,GAT3,RAP1,SMP1	[-]T6	2.54724e-11	0.005	5.00012
100	0.14327	6.221	REB1,SWI4	[-]T7	3.17106e-07	0.027	5.00012
85.714	0.17192	5.3323	FHL1,MET31,RAP1	[-]T7	5.12902e-07	0.069	6.00001

## Sheet: Obtained rules (KEGG &TR)
CONFIDENCE	SUPPORT	IMPROVEMENT	ANTECEDENT ->	CONSEQUENT	p-value	permutation corrected p-value	# genes
92.366	3.117	5.7463	Ribosome	[-]T7	3.14956e-129	<0.001	121
97.143	2.6275	6.0434	FHL1,Ribosome	[-]T7	2.37439e-116	<0.001	102
80.22	1.8805	8.0261	RAP1,Ribosome	[-]T6	4.17004e-113	<0.001	73
80.22	1.8805	8.0261	FHL1,RAP1,Ribosome	[-]T6	4.17004e-113	<0.001	73
96.703	2.2669	6.0161	RAP1,Ribosome	[-]T7	1.15655e-99	<0.001	88
96.703	2.2669	6.0161	FHL1,RAP1,Ribosome	[-]T7	1.15655e-99	<0.001	88
88.235	0.7728	10.704	GAT3,Ribosome	[-]T6,[-]T7	4.55283e-65	<0.001	30
88.235	0.7728	10.704	FHL1,GAT3,Ribosome	[-]T6,[-]T7	4.55283e-65	<0.001	30
88.235	0.7728	10.704	GAT3,RAP1,Ribosome	[-]T6,[-]T7	4.55283e-65	<0.001	30
88.235	0.7728	10.704	FHL1,GAT3,RAP1,Ribosome	[-]T6,[-]T7	4.55283e-65	<0.001	30
96.154	0.644	11.665	YAP5,Ribosome	[-]T6,[-]T7	4.08066e-60	<0.001	25
96.154	0.644	11.665	FHL1,YAP5,Ribosome	[-]T6,[-]T7	4.08066e-60	<0.001	25
96.154	0.644	11.665	RAP1,YAP5,Ribosome	[-]T6,[-]T7	4.08066e-60	<0.001	25
96.154	0.644	11.665	FHL1,RAP1,YAP5,Ribosome	[-]T6,[-]T7	4.08066e-60	<0.001	25
80.769	0.54096	13.515	HAP4,Oxidative_phosphorylation	[+]T6,[+]T7	1.2818e-58	<0.001	21
88.462	0.59248	11.681	HAP4,Oxidative_phosphorylation	[+]T7	3.77977e-55	<0.001	23
88.235	0.7728	8.8281	GAT3,Ribosome	[-]T6	1.07602e-52	<0.001	30
88.235	0.7728	8.8281	FHL1,GAT3,Ribosome	[-]T6	1.07602e-52	<0.001	30
88.235	0.7728	8.8281	GAT3,RAP1,Ribosome	[-]T6	1.07602e-52	<0.001	30
88.235	0.7728	8.8281	FHL1,GAT3,RAP1,Ribosome	[-]T6	1.07602e-52	<0.001	30
96.154	0.644	9.6203	YAP5,Ribosome	[-]T6	6.75109e-49	<0.001	25
96.154	0.644	9.6203	FHL1,YAP5,Ribosome	[-]T6	6.75109e-49	<0.001	25
96.154	0.644	9.6203	RAP1,YAP5,Ribosome	[-]T6	6.75109e-49	<0.001	25
96.154	0.644	9.6203	FHL1,RAP1,YAP5,Ribosome	[-]T6	6.75109e-49	<0.001	25
95.238	0.5152	11.554	GAT3,YAP5,Ribosome	[-]T6,[-]T7	7.27148e-48	<0.001	20
95.238	0.5152	11.554	FHL1,GAT3,YAP5,Ribosome	[-]T6,[-]T7	7.27148e-48	<0.001	20
95.238	0.5152	11.554	GAT3,RAP1,YAP5,Ribosome	[-]T6,[-]T7	7.27148e-48	<0.001	20
95.238	0.5152	11.554	FHL1,GAT3,RAP1,YAP5,Ribosome	[-]T6,[-]T7	7.27148e-48	<0.001	20
100	0.87584	6.2212	GAT3,Ribosome	[-]T7	7.66661e-41	<0.001	34
100	0.87584	6.2212	FHL1,GAT3,Ribosome	[-]T7	7.66661e-41	<0.001	34
100	0.87584	6.2212	GAT3,RAP1,Ribosome	[-]T7	7.66661e-41	<0.001	34
100	0.87584	6.2212	FHL1,GAT3,RAP1,Ribosome	[-]T7	7.66661e-41	<0.001	34
95.238	0.5152	9.5287	GAT3,YAP5,Ribosome	[-]T6	5.61136e-39	<0.001	20
95.238	0.5152	9.5287	FHL1,GAT3,YAP5,Ribosome	[-]T6	5.61136e-39	<0.001	20
95.238	0.5152	9.5287	GAT3,RAP1,YAP5,Ribosome	[-]T6	5.61136e-39	<0.001	20
95.238	0.5152	9.5287	FHL1,GAT3,RAP1,YAP5,Ribosome	[-]T6	5.61136e-39	<0.001	20
88.235	0.3864	10.704	PDR1,Ribosome	[-]T6,[-]T7	2.83322e-33	<0.001	15
88.235	0.3864	10.704	FHL1,PDR1,Ribosome	[-]T6,[-]T7	2.83322e-33	<0.001	15
88.235	0.3864	10.704	PDR1,RAP1,Ribosome	[-]T6,[-]T7	2.83322e-33	<0.001	15
88.235	0.3864	10.704	FHL1,PDR1,RAP1,Ribosome	[-]T6,[-]T7	2.83322e-33	<0.001	15
80.769	0.54096	8.0191	HAP4,Oxidative_phosphorylation	[+]T6	2.85081e-33	<0.001	21
100	0.66976	6.2212	YAP5,Ribosome	[-]T7	1.42722e-31	<0.001	26
100	0.66976	6.2212	FHL1,YAP5,Ribosome	[-]T7	1.42722e-31	<0.001	26
100	0.66976	6.2212	RAP1,YAP5,Ribosome	[-]T7	1.42722e-31	<0.001	26
100	0.66976	6.2212	FHL1,RAP1,YAP5,Ribosome	[-]T7	1.42722e-31	<0.001	26
88.235	0.3864	8.8281	PDR1,Ribosome	[-]T6	4.31566e-27	<0.001	15
88.235	0.3864	8.8281	FHL1,PDR1,Ribosome	[-]T6	4.31566e-27	<0.001	15
88.235	0.3864	8.8281	PDR1,RAP1,Ribosome	[-]T6	4.31566e-27	<0.001	15
88.235	0.3864	8.8281	FHL1,PDR1,RAP1,Ribosome	[-]T6	4.31566e-27	<0.001	15
100	0.2576	12.131	PDR1,YAP5,Ribosome	[-]T6,[-]T7	4.37191e-26	<0.001	10
100	0.2576	12.131	FHL1,PDR1,YAP5,Ribosome	[-]T6,[-]T7	4.37191e-26	<0.001	10
100	0.2576	12.131	PDR1,RAP1,YAP5,Ribosome	[-]T6,[-]T7	4.37191e-26	<0.001	10
100	0.2576	12.131	FHL1,PDR1,RAP1,YAP5,Ribosome	[-]T6,[-]T7	4.37191e-26	<0.001	10
91.667	0.28336	11.12	SFP1,Ribosome	[-]T6,[-]T7	6.68994e-26	<0.001	11
100	0.54096	6.2212	GAT3,YAP5,Ribosome	[-]T7	8.67914e-26	<0.001	21
100	0.54096	6.2212	FHL1,GAT3,YAP5,Ribosome	[-]T7	8.67914e-26	<0.001	21
100	0.54096	6.2212	GAT3,RAP1,YAP5,Ribosome	[-]T7	8.67914e-26	<0.001	21
100	0.54096	6.2212	FHL1,GAT3,RAP1,YAP5,Ribosome	[-]T7	8.67914e-26	<0.001	21
100	0.23184	12.131	GAT3,PDR1,Ribosome	[-]T6,[-]T7	1.23648e-23	<0.001	9
100	0.23184	12.131	RGM1,YAP5,Ribosome	[-]T6,[-]T7	1.23648e-23	<0.001	9
100	0.23184	12.131	FHL1,GAT3,PDR1,Ribosome	[-]T6,[-]T7	1.23648e-23	<0.001	9
100	0.23184	12.131	GAT3,PDR1,RAP1,Ribosome	[-]T6,[-]T7	1.23648e-23	<0.001	9
100	0.23184	12.131	GAT3,PDR1,YAP5,Ribosome	[-]T6,[-]T7	1.23648e-23	<0.001	9
100	0.23184	12.131	FHL1,RGM1,YAP5,Ribosome	[-]T6,[-]T7	1.23648e-23	<0.001	9
100	0.23184	12.131	GAT3,RGM1,YAP5,Ribosome	[-]T6,[-]T7	1.23648e-23	<0.001	9
100	0.23184	12.131	RAP1,RGM1,YAP5,Ribosome	[-]T6,[-]T7	1.23648e-23	<0.001	9
100	0.23184	12.131	FHL1,GAT3,PDR1,RAP1,Ribosome	[-]T6,[-]T7	1.23648e-23	<0.001	9
100	0.23184	12.131	FHL1,GAT3,PDR1,YAP5,Ribosome	[-]T6,[-]T7	1.23648e-23	<0.001	9
100	0.23184	12.131	GAT3,PDR1,RAP1,YAP5,Ribosome	[-]T6,[-]T7	1.23648e-23	<0.001	9
100	0.23184	12.131	FHL1,GAT3,RGM1,YAP5,Ribosome	[-]T6,[-]T7	1.23648e-23	<0.001	9
100	0.23184	12.131	FHL1,RAP1,RGM1,YAP5,Ribosome	[-]T6,[-]T7	1.23648e-23	<0.001	9
100	0.23184	12.131	GAT3,RAP1,RGM1,YAP5,Ribosome	[-]T6,[-]T7	1.23648e-23	<0.001	9
100	0.23184	12.131	FHL1,GAT3,PDR1,RAP1,YAP5,Ribosome	[-]T6,[-]T7	1.23648e-23	<0.001	9
100	0.23184	12.131	FHL1,GAT3,RAP1,RGM1,YAP5,Ribosome	[-]T6,[-]T7	1.23648e-23	<0.001	9
90.909	0.2576	11.028	RGM1,Ribosome	[-]T6,[-]T7	1.8043e-23	<0.001	10
90.909	0.2576	11.028	FHL1,SFP1,Ribosome	[-]T6,[-]T7	1.8043e-23	<0.001	10
90.909	0.2576	11.028	RAP1,SFP1,Ribosome	[-]T6,[-]T7	1.8043e-23	<0.001	10
90.909	0.2576	11.028	FHL1,RGM1,Ribosome	[-]T6,[-]T7	1.8043e-23	<0.001	10
90.909	0.2576	11.028	GAT3,RGM1,Ribosome	[-]T6,[-]T7	1.8043e-23	<0.001	10
90.909	0.2576	11.028	RAP1,RGM1,Ribosome	[-]T6,[-]T7	1.8043e-23	<0.001	10
90.909	0.2576	11.028	FHL1,RAP1,SFP1,Ribosome	[-]T6,[-]T7	1.8043e-23	<0.001	10
90.909	0.2576	11.028	FHL1,GAT3,RGM1,Ribosome	[-]T6,[-]T7	1.8043e-23	<0.001	10
90.909	0.2576	11.028	FHL1,RAP1,RGM1,Ribosome	[-]T6,[-]T7	1.8043e-23	<0.001	10
90.909	0.2576	11.028	GAT3,RAP1,RGM1,Ribosome	[-]T6,[-]T7	1.8043e-23	<0.001	10
90.909	0.2576	11.028	FHL1,GAT3,RAP1,RGM1,Ribosome	[-]T6,[-]T7	1.8043e-23	<0.001	10
80	0.20608	13.386	HAP4,ATP_synthesis	[+]T6,[+]T7	4.70642e-23	<0.001	8
80	0.20608	13.386	HAP4,Oxidative_phosphorylation,ATP_synthesis	[+]T6,[+]T7	4.70642e-23	<0.001	8
90	0.23184	11.884	HAP4,ATP_synthesis	[+]T7	5.92225e-23	<0.001	9
90	0.23184	11.884	HAP4,Oxidative_phosphorylation,ATP_synthesis	[+]T7	5.92225e-23	<0.001	9
100	0.2576	10.005	PDR1,YAP5,Ribosome	[-]T6	2.06302e-21	<0.001	10
100	0.2576	10.005	FHL1,PDR1,YAP5,Ribosome	[-]T6	2.06302e-21	<0.001	10
100	0.2576	10.005	PDR1,RAP1,YAP5,Ribosome	[-]T6	2.06302e-21	<0.001	10
100	0.2576	10.005	FHL1,PDR1,RAP1,YAP5,Ribosome	[-]T6	2.06302e-21	<0.001	10
91.667	0.28336	9.1714	SFP1,Ribosome	[-]T6	3.47275e-21	<0.001	11
100	0.20608	12.131	SMP1,Ribosome	[-]T6,[-]T7	3.50787e-21	<0.001	8
100	0.20608	12.131	FHL1,SMP1,Ribosome	[-]T6,[-]T7	3.50787e-21	<0.001	8
100	0.20608	12.131	RAP1,SMP1,Ribosome	[-]T6,[-]T7	3.50787e-21	<0.001	8
100	0.20608	12.131	FHL1,RAP1,SMP1,Ribosome	[-]T6,[-]T7	3.50787e-21	<0.001	8
100	0.43792	6.2212	PDR1,Ribosome	[-]T7	3.6598e-21	<0.001	17
100	0.43792	6.2212	FHL1,PDR1,Ribosome	[-]T7	3.6598e-21	<0.001	17
100	0.43792	6.2212	PDR1,RAP1,Ribosome	[-]T7	3.6598e-21	<0.001	17
100	0.43792	6.2212	FHL1,PDR1,RAP1,Ribosome	[-]T7	3.6598e-21	<0.001	17
100	0.18032	13.204	Citrate_cycle_(TCA_cycle),Oxidative_phosphorylation	[+]T7	2.22189e-20	<0.001	7
100	0.23184	10.005	GAT3,PDR1,Ribosome	[-]T6	2.00439e-19	<0.001	9
100	0.23184	10.005	RGM1,YAP5,Ribosome	[-]T6	2.00439e-19	<0.001	9
100	0.23184	10.005	FHL1,GAT3,PDR1,Ribosome	[-]T6	2.00439e-19	<0.001	9
100	0.23184	10.005	GAT3,PDR1,RAP1,Ribosome	[-]T6	2.00439e-19	<0.001	9
100	0.23184	10.005	GAT3,PDR1,YAP5,Ribosome	[-]T6	2.00439e-19	<0.001	9
100	0.23184	10.005	FHL1,RGM1,YAP5,Ribosome	[-]T6	2.00439e-19	<0.001	9
100	0.23184	10.005	GAT3,RGM1,YAP5,Ribosome	[-]T6	2.00439e-19	<0.001	9
100	0.23184	10.005	RAP1,RGM1,YAP5,Ribosome	[-]T6	2.00439e-19	<0.001	9
100	0.23184	10.005	FHL1,GAT3,PDR1,RAP1,Ribosome	[-]T6	2.00439e-19	<0.001	9
100	0.23184	10.005	FHL1,GAT3,PDR1,YAP5,Ribosome	[-]T6	2.00439e-19	<0.001	9
100	0.23184	10.005	GAT3,PDR1,RAP1,YAP5,Ribosome	[-]T6	2.00439e-19	<0.001	9
100	0.23184	10.005	FHL1,GAT3,RGM1,YAP5,Ribosome	[-]T6	2.00439e-19	<0.001	9
100	0.23184	10.005	FHL1,RAP1,RGM1,YAP5,Ribosome	[-]T6	2.00439e-19	<0.001	9
100	0.23184	10.005	GAT3,RAP1,RGM1,YAP5,Ribosome	[-]T6	2.00439e-19	<0.001	9
100	0.23184	10.005	FHL1,GAT3,PDR1,RAP1,YAP5,Ribosome	[-]T6	2.00439e-19	<0.001	9
100	0.23184	10.005	FHL1,GAT3,RAP1,RGM1,YAP5,Ribosome	[-]T6	2.00439e-19	<0.001	9
90.909	0.2576	9.0956	RGM1,Ribosome	[-]T6	3.24211e-19	<0.001	10
90.909	0.2576	9.0956	FHL1,SFP1,Ribosome	[-]T6	3.24211e-19	<0.001	10
90.909	0.2576	9.0956	RAP1,SFP1,Ribosome	[-]T6	3.24211e-19	<0.001	10
90.909	0.2576	9.0956	FHL1,RGM1,Ribosome	[-]T6	3.24211e-19	<0.001	10
90.909	0.2576	9.0956	GAT3,RGM1,Ribosome	[-]T6	3.24211e-19	<0.001	10
90.909	0.2576	9.0956	RAP1,RGM1,Ribosome	[-]T6	3.24211e-19	<0.001	10
90.909	0.2576	9.0956	FHL1,RAP1,SFP1,Ribosome	[-]T6	3.24211e-19	<0.001	10
90.909	0.2576	9.0956	FHL1,GAT3,RGM1,Ribosome	[-]T6	3.24211e-19	<0.001	10
90.909	0.2576	9.0956	FHL1,RAP1,RGM1,Ribosome	[-]T6	3.24211e-19	<0.001	10
90.909	0.2576	9.0956	GAT3,RAP1,RGM1,Ribosome	[-]T6	3.24211e-19	<0.001	10
90.909	0.2576	9.0956	FHL1,GAT3,RAP1,RGM1,Ribosome	[-]T6	3.24211e-19	<0.001	10
81.818	0.23184	9.9256	FHL1,GAT3,PDR1	[-]T6,[-]T7	6.36978e-19	<0.001	9
81.818	0.23184	9.9256	FHL1,GAT3,PDR1,RAP1	[-]T6,[-]T7	6.36978e-19	<0.001	9
81.818	0.23184	9.9256	FHL1,GAT3,PDR1,YAP5	[-]T6,[-]T7	6.36978e-19	<0.001	9
81.818	0.23184	9.9256	FHL1,GAT3,PDR1,RAP1,YAP5	[-]T6,[-]T7	6.36978e-19	<0.001	9
100	0.18032	12.131	GAT3,SFP1,Ribosome	[-]T6,[-]T7	9.99825e-19	<0.001	7
100	0.18032	12.131	FHL1,GAT3,SFP1,Ribosome	[-]T6,[-]T7	9.99825e-19	<0.001	7
100	0.18032	12.131	GAT3,RAP1,SFP1,Ribosome	[-]T6,[-]T7	9.99825e-19	<0.001	7
100	0.18032	12.131	FHL1,GAT3,RAP1,SFP1,Ribosome	[-]T6,[-]T7	9.99825e-19	<0.001	7
100	0.20608	10.005	SMP1,Ribosome	[-]T6	1.95443e-17	<0.001	8
100	0.20608	10.005	FHL1,SMP1,Ribosome	[-]T6	1.95443e-17	<0.001	8
100	0.20608	10.005	RAP1,SMP1,Ribosome	[-]T6	1.95443e-17	<0.001	8
100	0.20608	10.005	FHL1,RAP1,SMP1,Ribosome	[-]T6	1.95443e-17	<0.001	8
90	0.23184	9.0046	FHL1,RAP1,SMP1	[-]T6	3.01194e-17	<0.001	9
80	0.20608	9.705	FHL1,RAP1,SMP1	[-]T6,[-]T7	1.43899e-16	<0.001	8
100	0.15456	12.131	PDR1,SFP1,Ribosome	[-]T6,[-]T7	2.86959e-16	<0.001	6
100	0.15456	12.131	SFP1,YAP5,Ribosome	[-]T6,[-]T7	2.86959e-16	<0.001	6
100	0.15456	12.131	FHL1,PDR1,SFP1,Ribosome	[-]T6,[-]T7	2.86959e-16	<0.001	6
100	0.15456	12.131	FHL1,SFP1,YAP5,Ribosome	[-]T6,[-]T7	2.86959e-16	<0.001	6
100	0.15456	12.131	PDR1,RAP1,SFP1,Ribosome	[-]T6,[-]T7	2.86959e-16	<0.001	6
100	0.15456	12.131	RAP1,SFP1,YAP5,Ribosome	[-]T6,[-]T7	2.86959e-16	<0.001	6
100	0.15456	12.131	FHL1,PDR1,RAP1,SFP1,Ribosome	[-]T6,[-]T7	2.86959e-16	<0.001	6
100	0.15456	12.131	FHL1,RAP1,SFP1,YAP5,Ribosome	[-]T6,[-]T7	2.86959e-16	<0.001	6
81.818	0.23184	8.186	FHL1,SMP1	[-]T6	1.81368e-15	0.002	9
81.818	0.23184	8.186	FHL1,GAT3,PDR1	[-]T6	1.81368e-15	0.002	9
81.818	0.23184	8.186	FHL1,GAT3,PDR1,RAP1	[-]T6	1.81368e-15	0.002	9
81.818	0.23184	8.186	FHL1,GAT3,PDR1,YAP5	[-]T6	1.81368e-15	0.002	9
81.818	0.23184	8.186	FHL1,GAT3,PDR1,RAP1,YAP5	[-]T6	1.81368e-15	0.002	9
100	0.18032	10.005	GAT3,SFP1,Ribosome	[-]T6	1.91554e-15	0.002	7
100	0.18032	10.005	FHL1,GAT3,SFP1,Ribosome	[-]T6	1.91554e-15	0.002	7
100	0.18032	10.005	GAT3,RAP1,SFP1,Ribosome	[-]T6	1.91554e-15	0.002	7
100	0.18032	10.005	FHL1,GAT3,RAP1,SFP1,Ribosome	[-]T6	1.91554e-15	0.002	7
100	0.30912	6.2212	SFP1,Ribosome	[-]T7	2.23276e-15	0.002	12
85.714	0.15456	11.318	HAP2,Oxidative_phosphorylation	[+]T7	5.23114e-15	0.002	6
85.714	0.15456	11.318	HAP2,HAP4,Oxidative_phosphorylation	[+]T7	5.23114e-15	0.002	6
100	0.1288	13.204	HAP3,Oxidative_phosphorylation	[+]T7	5.42729e-15	0.002	5
100	0.1288	13.204	HAP2,HAP3,Oxidative_phosphorylation	[+]T7	5.42729e-15	0.002	5
100	0.1288	13.204	HAP3,HAP4,Oxidative_phosphorylation	[+]T7	5.42729e-15	0.002	5
100	0.1288	13.204	HAP2,HAP3,HAP4,Oxidative_phosphorylation	[+]T7	5.42729e-15	0.002	5
100	0.28336	6.2212	RGM1,Ribosome	[-]T7	3.21897e-14	0.002	11
100	0.28336	6.2212	FHL1,SFP1,Ribosome	[-]T7	3.21897e-14	0.002	11
100	0.28336	6.2212	RAP1,SFP1,Ribosome	[-]T7	3.21897e-14	0.002	11
100	0.28336	6.2212	FHL1,RGM1,Ribosome	[-]T7	3.21897e-14	0.002	11
100	0.28336	6.2212	GAT3,RGM1,Ribosome	[-]T7	3.21897e-14	0.002	11
100	0.28336	6.2212	RAP1,RGM1,Ribosome	[-]T7	3.21897e-14	0.002	11
100	0.28336	6.2212	FHL1,RAP1,SFP1,Ribosome	[-]T7	3.21897e-14	0.002	11
100	0.28336	6.2212	FHL1,GAT3,RGM1,Ribosome	[-]T7	3.21897e-14	0.002	11
100	0.28336	6.2212	FHL1,RAP1,RGM1,Ribosome	[-]T7	3.21897e-14	0.002	11
100	0.28336	6.2212	GAT3,RAP1,RGM1,Ribosome	[-]T7	3.21897e-14	0.002	11
100	0.28336	6.2212	FHL1,GAT3,RAP1,RGM1,Ribosome	[-]T7	3.21897e-14	0.002	11
100	0.1288	12.131	PDR1,SMP1,Ribosome	[-]T6,[-]T7	8.32233e-14	0.002	5
100	0.1288	12.131	FHL1,PDR1,RAP1,SMP1	[-]T6,[-]T7	8.32233e-14	0.002	5
100	0.1288	12.131	FHL1,PDR1,SMP1,Ribosome	[-]T6,[-]T7	8.32233e-14	0.002	5
100	0.1288	12.131	PDR1,RAP1,SMP1,Ribosome	[-]T6,[-]T7	8.32233e-14	0.002	5
100	0.1288	12.131	GAT3,SFP1,YAP5,Ribosome	[-]T6,[-]T7	8.32233e-14	0.002	5
100	0.1288	12.131	PDR1,SFP1,YAP5,Ribosome	[-]T6,[-]T7	8.32233e-14	0.002	5
100	0.1288	12.131	FHL1,PDR1,RAP1,SMP1,Ribosome	[-]T6,[-]T7	8.32233e-14	0.002	5
100	0.1288	12.131	FHL1,GAT3,SFP1,YAP5,Ribosome	[-]T6,[-]T7	8.32233e-14	0.002	5
100	0.1288	12.131	FHL1,PDR1,SFP1,YAP5,Ribosome	[-]T6,[-]T7	8.32233e-14	0.002	5
100	0.1288	12.131	GAT3,RAP1,SFP1,YAP5,Ribosome	[-]T6,[-]T7	8.32233e-14	0.002	5
100	0.1288	12.131	PDR1,RAP1,SFP1,YAP5,Ribosome	[-]T6,[-]T7	8.32233e-14	0.002	5
100	0.1288	12.131	FHL1,GAT3,RAP1,SFP1,YAP5,Ribosome	[-]T6,[-]T7	8.32233e-14	0.002	5
100	0.1288	12.131	FHL1,PDR1,RAP1,SFP1,YAP5,Ribosome	[-]T6,[-]T7	8.32233e-14	0.002	5
100	0.15456	10.005	PDR1,SFP1,Ribosome	[-]T6	1.89134e-13	0.006	6
100	0.15456	10.005	SFP1,YAP5,Ribosome	[-]T6	1.89134e-13	0.006	6
100	0.15456	10.005	FHL1,PDR1,SFP1,Ribosome	[-]T6	1.89134e-13	0.006	6
100	0.15456	10.005	FHL1,SFP1,YAP5,Ribosome	[-]T6	1.89134e-13	0.006	6
100	0.15456	10.005	PDR1,RAP1,SFP1,Ribosome	[-]T6	1.89134e-13	0.006	6
100	0.15456	10.005	RAP1,SFP1,YAP5,Ribosome	[-]T6	1.89134e-13	0.006	6
100	0.15456	10.005	FHL1,PDR1,RAP1,SFP1,Ribosome	[-]T6	1.89134e-13	0.006	6
100	0.15456	10.005	FHL1,RAP1,SFP1,YAP5,Ribosome	[-]T6	1.89134e-13	0.006	6
100	0.2576	6.2212	PDR1,YAP5,Ribosome	[-]T7	4.65255e-13	0.006	10
100	0.2576	6.2212	FHL1,PDR1,YAP5,Ribosome	[-]T7	4.65255e-13	0.006	10
100	0.2576	6.2212	PDR1,RAP1,YAP5,Ribosome	[-]T7	4.65255e-13	0.006	10
100	0.2576	6.2212	FHL1,PDR1,RAP1,YAP5,Ribosome	[-]T7	4.65255e-13	0.006	10
83.333	0.1288	11.003	HAP2,HAP3,HAP4	[+]T7	2.22652e-12	0.008	5
100	0.23184	6.2212	GAT3,PDR1,Ribosome	[-]T7	6.74702e-12	0.008	9
100	0.23184	6.2212	RGM1,YAP5,Ribosome	[-]T7	6.74702e-12	0.008	9
100	0.23184	6.2212	FHL1,GAT3,PDR1,Ribosome	[-]T7	6.74702e-12	0.008	9
100	0.23184	6.2212	GAT3,PDR1,RAP1,Ribosome	[-]T7	6.74702e-12	0.008	9
100	0.23184	6.2212	GAT3,PDR1,YAP5,Ribosome	[-]T7	6.74702e-12	0.008	9
100	0.23184	6.2212	FHL1,RGM1,YAP5,Ribosome	[-]T7	6.74702e-12	0.008	9
100	0.23184	6.2212	GAT3,RGM1,YAP5,Ribosome	[-]T7	6.74702e-12	0.008	9
100	0.23184	6.2212	RAP1,RGM1,YAP5,Ribosome	[-]T7	6.74702e-12	0.008	9
100	0.23184	6.2212	FHL1,GAT3,PDR1,RAP1,Ribosome	[-]T7	6.74702e-12	0.008	9
100	0.23184	6.2212	FHL1,GAT3,PDR1,YAP5,Ribosome	[-]T7	6.74702e-12	0.008	9
100	0.23184	6.2212	GAT3,PDR1,RAP1,YAP5,Ribosome	[-]T7	6.74702e-12	0.008	9
100	0.23184	6.2212	FHL1,GAT3,RGM1,YAP5,Ribosome	[-]T7	6.74702e-12	0.008	9
100	0.23184	6.2212	FHL1,RAP1,RGM1,YAP5,Ribosome	[-]T7	6.74702e-12	0.008	9
100	0.23184	6.2212	GAT3,RAP1,RGM1,YAP5,Ribosome	[-]T7	6.74702e-12	0.008	9
100	0.23184	6.2212	FHL1,GAT3,PDR1,RAP1,YAP5,Ribosome	[-]T7	6.74702e-12	0.008	9
100	0.23184	6.2212	FHL1,GAT3,RAP1,RGM1,YAP5,Ribosome	[-]T7	6.74702e-12	0.008	9
100	0.1288	10.005	FHL1,GAT3,SMP1	[-]T6	1.88777e-11	0.01	5
100	0.1288	10.005	PDR1,SMP1,Ribosome	[-]T6	1.88777e-11	0.01	5
100	0.1288	10.005	FHL1,GAT3,RAP1,SMP1	[-]T6	1.88777e-11	0.01	5
100	0.1288	10.005	FHL1,PDR1,RAP1,SMP1	[-]T6	1.88777e-11	0.01	5
100	0.1288	10.005	FHL1,PDR1,SMP1,Ribosome	[-]T6	1.88777e-11	0.01	5
100	0.1288	10.005	PDR1,RAP1,SMP1,Ribosome	[-]T6	1.88777e-11	0.01	5
100	0.1288	10.005	GAT3,SFP1,YAP5,Ribosome	[-]T6	1.88777e-11	0.01	5
100	0.1288	10.005	PDR1,SFP1,YAP5,Ribosome	[-]T6	1.88777e-11	0.01	5
100	0.1288	10.005	FHL1,PDR1,RAP1,SMP1,Ribosome	[-]T6	1.88777e-11	0.01	5
100	0.1288	10.005	FHL1,GAT3,SFP1,YAP5,Ribosome	[-]T6	1.88777e-11	0.01	5
100	0.1288	10.005	FHL1,PDR1,SFP1,YAP5,Ribosome	[-]T6	1.88777e-11	0.01	5
100	0.1288	10.005	GAT3,RAP1,SFP1,YAP5,Ribosome	[-]T6	1.88777e-11	0.01	5
100	0.1288	10.005	PDR1,RAP1,SFP1,YAP5,Ribosome	[-]T6	1.88777e-11	0.01	5
100	0.1288	10.005	FHL1,GAT3,RAP1,SFP1,YAP5,Ribosome	[-]T6	1.88777e-11	0.01	5
100	0.1288	10.005	FHL1,PDR1,RAP1,SFP1,YAP5,Ribosome	[-]T6	1.88777e-11	0.01	5
83.333	0.1288	10.109	RME1,Ribosome	[-]T6,[-]T7	2.18473e-11	0.01	5
83.333	0.1288	10.109	FHL1,PDR1,SMP1	[-]T6,[-]T7	2.18473e-11	0.01	5
100	0.20608	6.2212	SMP1,Ribosome	[-]T7	9.82746e-11	0.015	8
100	0.20608	6.2212	FHL1,SMP1,Ribosome	[-]T7	9.82746e-11	0.015	8
100	0.20608	6.2212	RAP1,SMP1,Ribosome	[-]T7	9.82746e-11	0.015	8
100	0.20608	6.2212	FHL1,RAP1,SMP1,Ribosome	[-]T7	9.82746e-11	0.015	8
100	0.18032	6.2212	GAT3,SFP1,Ribosome	[-]T7	1.43987e-09	0.015	7
100	0.18032	6.2212	FHL1,GAT3,SFP1,Ribosome	[-]T7	1.43987e-09	0.015	7
100	0.18032	6.2212	GAT3,RAP1,SFP1,Ribosome	[-]T7	1.43987e-09	0.015	7
100	0.18032	6.2212	FHL1,GAT3,RAP1,SFP1,Ribosome	[-]T7	1.43987e-09	0.015	7
83.333	0.1288	8.3376	RME1,Ribosome	[-]T6	2.04656e-09	0.02	5
83.333	0.1288	8.3376	FHL1,PDR1,SMP1	[-]T6	2.04656e-09	0.02	5
81.818	0.23184	5.09	FHL1,GAT3,PDR1	[-]T7	2.76355e-09	0.03	9
81.818	0.23184	5.09	FHL1,GAT3,PDR1,RAP1	[-]T7	2.76355e-09	0.03	9
81.818	0.23184	5.09	FHL1,GAT3,PDR1,YAP5	[-]T7	2.76355e-09	0.03	9
81.818	0.23184	5.09	FHL1,GAT3,PDR1,RAP1,YAP5	[-]T7	2.76355e-09	0.03	9
100	0.15456	6.2212	YAP6,Ribosome	[-]T7	2.12656e-08	0.034	6
100	0.15456	6.2212	PDR1,SFP1,Ribosome	[-]T7	2.12656e-08	0.034	6
100	0.15456	6.2212	SFP1,YAP5,Ribosome	[-]T7	2.12656e-08	0.034	6
100	0.15456	6.2212	FHL1,PDR1,SFP1,Ribosome	[-]T7	2.12656e-08	0.034	6
100	0.15456	6.2212	FHL1,SFP1,YAP5,Ribosome	[-]T7	2.12656e-08	0.034	6
100	0.15456	6.2212	PDR1,RAP1,SFP1,Ribosome	[-]T7	2.12656e-08	0.034	6
100	0.15456	6.2212	RAP1,SFP1,YAP5,Ribosome	[-]T7	2.12656e-08	0.034	6
100	0.15456	6.2212	FHL1,PDR1,RAP1,SFP1,Ribosome	[-]T7	2.12656e-08	0.034	6
100	0.15456	6.2212	FHL1,RAP1,SFP1,YAP5,Ribosome	[-]T7	2.12656e-08	0.034	6
100	0.1288	6.2212	REB1,SWI4	[-]T7	3.1763e-07	0.073	5
100	0.1288	6.2212	MET31,Ribosome	[-]T7	3.1763e-07	0.073	5
100	0.1288	6.2212	FHL1,YAP6,Ribosome	[-]T7	3.1763e-07	0.073	5
100	0.1288	6.2212	FHL1,MET31,Ribosome	[-]T7	3.1763e-07	0.073	5
100	0.1288	6.2212	MET31,RAP1,Ribosome	[-]T7	3.1763e-07	0.073	5
100	0.1288	6.2212	PDR1,SMP1,Ribosome	[-]T7	3.1763e-07	0.073	5
100	0.1288	6.2212	FHL1,MET31,RAP1,Ribosome	[-]T7	3.1763e-07	0.073	5
100	0.1288	6.2212	FHL1,PDR1,RAP1,SMP1	[-]T7	3.1763e-07	0.073	5
100	0.1288	6.2212	FHL1,PDR1,SMP1,Ribosome	[-]T7	3.1763e-07	0.073	5
100	0.1288	6.2212	PDR1,RAP1,SMP1,Ribosome	[-]T7	3.1763e-07	0.073	5
100	0.1288	6.2212	GAT3,SFP1,YAP5,Ribosome	[-]T7	3.1763e-07	0.073	5
100	0.1288	6.2212	PDR1,SFP1,YAP5,Ribosome	[-]T7	3.1763e-07	0.073	5
100	0.1288	6.2212	FHL1,PDR1,RAP1,SMP1,Ribosome	[-]T7	3.1763e-07	0.073	5
100	0.1288	6.2212	FHL1,GAT3,SFP1,YAP5,Ribosome	[-]T7	3.1763e-07	0.073	5
100	0.1288	6.2212	FHL1,PDR1,SFP1,YAP5,Ribosome	[-]T7	3.1763e-07	0.073	5
100	0.1288	6.2212	GAT3,RAP1,SFP1,YAP5,Ribosome	[-]T7	3.1763e-07	0.073	5
100	0.1288	6.2212	PDR1,RAP1,SFP1,YAP5,Ribosome	[-]T7	3.1763e-07	0.073	5
100	0.1288	6.2212	FHL1,GAT3,RAP1,SFP1,YAP5,Ribosome	[-]T7	3.1763e-07	0.073	5
100	0.1288	6.2212	FHL1,PDR1,RAP1,SFP1,YAP5,Ribosome	[-]T7	3.1763e-07	0.073	5
85.714	0.15456	5.3324	FHL1,MET31	[-]T7	5.14101e-07	0.073	6
85.714	0.15456	5.3324	MET31,RAP1	[-]T7	5.14101e-07	0.073	6
85.714	0.15456	5.3324	FHL1,MET31,RAP1	[-]T7	5.14101e-07	0.073	6
83.333	0.1288	5.1843	Valine_leucine_and_isoleucine_biosynthesis,Pantothenate_and_CoA_biosynthesis	[-]T7	7.1555e-06	0.153	5
83.333	0.1288	5.1843	RME1,Ribosome	[-]T7	7.1555e-06	0.153	5
83.333	0.1288	5.1843	FHL1,PDR1,SMP1	[-]T7	7.1555e-06	0.153	5

## Sheet: rules after filtering (KEGG&TR)
CONFIDENCE	SUPPORT	IMPROVEMENT	ANTECEDENT ->	CONSEQUENT	p-value	permutation corrected p-value	# genes
92.366	3.117	5.7463	Ribosome	[-]T7	3.14956e-129	<0.001	121	This rule does not contain TR and KEGG annotations
97.143	2.6275	6.0434	FHL1,Ribosome	[-]T7	2.37439e-116	<0.001	102
80.22	1.8805	8.0261	FHL1,RAP1,Ribosome	[-]T6	4.17004e-113	<0.001	73
96.703	2.2669	6.0161	FHL1,RAP1,Ribosome	[-]T7	1.15655e-99	<0.001	88
88.235	0.7728	10.704	FHL1,GAT3,RAP1,Ribosome	[-]T6,[-]T7	4.55283e-65	<0.001	30
96.154	0.644	11.665	FHL1,RAP1,YAP5,Ribosome	[-]T6,[-]T7	4.08066e-60	<0.001	25
80.769	0.54096	13.515	HAP4,Oxidative_phosphorylation	[+]T6,[+]T7	1.2818e-58	<0.001	21
88.462	0.59248	11.681	HAP4,Oxidative_phosphorylation	[+]T7	3.77977e-55	<0.001	23
95.238	0.5152	11.554	FHL1,GAT3,RAP1,YAP5,Ribosome	[-]T6,[-]T7	7.27148e-48	<0.001	20
100	0.87584	6.2212	FHL1,GAT3,RAP1,Ribosome	[-]T7	7.66661e-41	<0.001	34
88.235	0.3864	10.704	FHL1,PDR1,RAP1,Ribosome	[-]T6,[-]T7	2.83322e-33	<0.001	15
100	0.66976	6.2212	FHL1,RAP1,YAP5,Ribosome	[-]T7	1.42722e-31	<0.001	26
100	0.2576	12.131	FHL1,PDR1,RAP1,YAP5,Ribosome	[-]T6,[-]T7	4.37191e-26	<0.001	10
91.667	0.28336	11.12	SFP1,Ribosome	[-]T6,[-]T7	6.68994e-26	<0.001	11
100	0.54096	6.2212	FHL1,GAT3,RAP1,YAP5,Ribosome	[-]T7	8.67914e-26	<0.001	21
100	0.23184	12.131	FHL1,GAT3,RAP1,RGM1,YAP5,Ribosome	[-]T6,[-]T7	1.23648e-23	<0.001	9
100	0.23184	12.131	FHL1,GAT3,PDR1,RAP1,YAP5,Ribosome	[-]T6,[-]T7	1.23648e-23	<0.001	9
90.909	0.2576	11.028	FHL1,GAT3,RAP1,RGM1,Ribosome	[-]T6,[-]T7	1.8043e-23	<0.001	10
90.909	0.2576	11.028	FHL1,RAP1,SFP1,Ribosome	[-]T6,[-]T7	1.8043e-23	<0.001	10
80	0.20608	13.386	HAP4,Oxidative_phosphorylation,ATP_synthesis	[+]T6,[+]T7	4.70642e-23	<0.001	8
90	0.23184	11.884	HAP4,Oxidative_phosphorylation,ATP_synthesis	[+]T7	5.92225e-23	<0.001	9
100	0.20608	12.131	FHL1,RAP1,SMP1,Ribosome	[-]T6,[-]T7	3.50787e-21	<0.001	8
100	0.43792	6.2212	FHL1,PDR1,RAP1,Ribosome	[-]T7	3.6598e-21	<0.001	17
100	0.18032	13.204	Citrate_cycle_(TCA_cycle),Oxidative_phosphorylation	[+]T7	2.22189e-20	<0.001	7	This rule does not contain TR and KEGG annotations
100	0.18032	12.131	FHL1,GAT3,RAP1,SFP1,Ribosome	[-]T6,[-]T7	9.99825e-19	<0.001	7
90	0.23184	9.0046	FHL1,RAP1,SMP1	[-]T6	3.01194e-17	<0.001	9	This rule does not contain TR and KEGG annotations
100	0.15456	12.131	FHL1,RAP1,SFP1,YAP5,Ribosome	[-]T6,[-]T7	2.86959e-16	<0.001	6
100	0.15456	12.131	FHL1,PDR1,RAP1,SFP1,Ribosome	[-]T6,[-]T7	2.86959e-16	<0.001	6
100	0.30912	6.2212	SFP1,Ribosome	[-]T7	2.23276e-15	0.002	12
85.714	0.15456	11.318	HAP2,HAP4,Oxidative_phosphorylation	[+]T7	5.23114e-15	0.002	6
100	0.1288	13.204	HAP2,HAP3,HAP4,Oxidative_phosphorylation	[+]T7	5.42729e-15	0.002	5
100	0.28336	6.2212	FHL1,GAT3,RAP1,RGM1,Ribosome	[-]T7	3.21897e-14	0.002	11
100	0.28336	6.2212	FHL1,RAP1,SFP1,Ribosome	[-]T7	3.21897e-14	0.002	11
100	0.1288	12.131	FHL1,PDR1,RAP1,SFP1,YAP5,Ribosome	[-]T6,[-]T7	8.32233e-14	0.002	5
100	0.1288	12.131	FHL1,GAT3,RAP1,SFP1,YAP5,Ribosome	[-]T6,[-]T7	8.32233e-14	0.002	5
100	0.1288	12.131	FHL1,PDR1,RAP1,SMP1,Ribosome	[-]T6,[-]T7	8.32233e-14	0.002	5
100	0.1288	10.005	FHL1,GAT3,RAP1,SMP1	[-]T6	1.88777e-11	0.01	5	This rule does not contain TR and KEGG annotations
83.333	0.1288	10.109	RME1,Ribosome	[-]T6,[-]T7	2.18473e-11	0.01	5
100	0.15456	6.2212	YAP6,Ribosome	[-]T7	2.12656e-08	0.034	6
100	0.1288	6.2212	FHL1,MET31,RAP1,Ribosome	[-]T7	3.1763e-07	0.073	5
100	0.1288	6.2212	FHL1,YAP6,Ribosome	[-]T7	3.1763e-07	0.073	5
100	0.1288	6.2212	REB1,SWI4	[-]T7	3.1763e-07	0.073	5	This rule does not contain TR and KEGG annotations
85.714	0.15456	5.3324	FHL1,MET31,RAP1	[-]T7	5.14101e-07	0.073	6	This rule does not contain TR and KEGG annotations
83.333	0.1288	5.1843	Valine_leucine_and_isoleucine_biosynthesis,Pantothenate_and_CoA_biosynthesis	[-]T7	7.1555e-06	0.153	5	This rule does not contain TR and KEGG annotations
