# Supplementary material for: Integrated analysis of gene expression by association rules discovery
Source: BMC Bioinformatics. 2006 Feb 7;7:54. doi: 10.1186/1471-2105-7-54 (PMC1386712; doi:10.1186/1471-2105-7-54)
Supplement: Additional File 2 — Association rules from the serum stimulation dataset Excel file containing the set of rules obtained before and after filtering from the two analyses of the serum stimulation dataset [file 1471-2105-7-54-S2.xls]

## Sheet: Obtained rules (GO_BP)
CONFIDENCE	SUPPORT	IMPROVEMENT	ANTECEDENT ->	CONSEQUENT	p-value	permutation corrected p-value	# genes
38.46	0.12	74.95	bp_cholesterol_biosynthesis	[-]12HR,[-]16HR,[-]20HR	5.52057e-82	0.001	5
38.46	0.12	71.54	bp_cholesterol_biosynthesis	[-]16HR,[-]20HR	2.90028e-78	0.001	5
38.46	0.12	60.53	bp_cholesterol_biosynthesis	[-]12HR,[-]16HR	3.06154e-66	0.001	5
38.46	0.12	60.53	bp_cholesterol_biosynthesis	[-]12HR,[-]20HR	3.06154e-66	0.001	5
30.77	0.1	74.06	bp_cholesterol_biosynthesis	[-]12HR,[-]16HR,[-]20HR,[-]24HR	4.0017e-65	0.001	4
30.77	0.1	69.95	bp_cholesterol_biosynthesis	[-]12HR,[-]16HR,[-]24HR	1.58432e-61	0.002	4
30.77	0.1	69.95	bp_cholesterol_biosynthesis	[-]16HR,[-]20HR,[-]24HR	1.58432e-61	0.002	4
30.77	0.1	66.27	bp_cholesterol_biosynthesis	[-]12HR,[-]20HR,[-]24HR	2.62644e-58	0.002	4
38.46	0.12	50.77	bp_cholesterol_biosynthesis	[-]16HR	1.43822e-55	0.002	5
30.77	0.1	59.96	bp_cholesterol_biosynthesis	[-]16HR,[-]24HR	8.71213e-53	0.002	4
38.46	0.12	46.29	bp_cholesterol_biosynthesis	[-]20HR	1.13973e-50	0.002	5
30.77	0.1	57.23	bp_cholesterol_biosynthesis	[-]12HR,[-]24HR	2.11245e-50	0.002	4
30.77	0.1	48.43	bp_cholesterol_biosynthesis	[-]20HR,[-]24HR	1.07801e-42	0.004	4
38.46	0.12	32.12	bp_angiogenesis	[+]6HR,[+]8HR	3.70632e-35	0.005	5
30.77	0.1	37.03	bp_angiogenesis	[+]6HR,[+]8HR,[+]12HR	1.04332e-32	0.007	4
38.46	0.12	29.15	bp_angiogenesis	[+]6HR	6.74281e-32	0.007	5
30.77	0.1	35.97	bp_angiogenesis	[+]6HR,[+]12HR	8.8414e-32	0.007	4
36.36	0.1	34.6	bp_signal_transduction,bp_regulation_of_cell_cycle,bp_cell_proliferation	[+]4HR,[+]6HR,[+]8HR	1.30196e-30	0.009	4
30.77	0.1	34.03	bp_cholesterol_biosynthesis	[-]24HR	4.49474e-30	0.009	4
23.53	0.1	33.2	bp_cell-cell_signaling,bp_chemotaxis	[+]4HR,[+]6HR,[+]8HR,[+]12HR	2.59036e-29	0.01	4
23.53	0.1	32.09	bp_cell-cell_signaling,bp_chemotaxis	[+]4HR,[+]6HR,[+]12HR	2.43079e-28	0.01	4
36.36	0.1	31.66	bp_signal_transduction,bp_regulation_of_cell_cycle,bp_cell_proliferation	[+]4HR,[+]8HR	4.99552e-28	0.011	4
36.36	0.1	31	bp_signal_transduction,bp_regulation_of_cell_cycle,bp_cell_proliferation	[+]4HR,[+]6HR	1.89462e-27	0.011	4
36.36	0.1	30.37	bp_signal_transduction,bp_regulation_of_cell_cycle,bp_cell_proliferation	[+]6HR,[+]8HR	6.80651e-27	0.011	4
23.53	0.1	30.09	bp_cell-cell_signaling,bp_chemotaxis	[+]4HR,[+]8HR,[+]12HR	1.40872e-26	0.012	4
38.46	0.12	24.21	bp_angiogenesis	[+]8HR	1.73884e-26	0.012	5
30.77	0.1	29.28	bp_angiogenesis	[+]4HR,[+]6HR,[+]8HR	6.6373e-26	0.014	4
23.53	0.1	29.18	bp_cell-cell_signaling,bp_chemotaxis	[+]4HR,[+]12HR	8.92306e-26	0.015	4
23.53	0.1	28.32	bp_cell-cell_signaling,bp_chemotaxis	[+]6HR,[+]8HR,[+]12HR	5.07251e-25	0.018	4
36.36	0.1	27.56	bp_signal_transduction,bp_regulation_of_cell_cycle,bp_cell_proliferation	[+]6HR	2.00694e-24	0.019	4
23.53	0.1	27.51	bp_cell-cell_signaling,bp_chemotaxis	[+]6HR,[+]12HR	2.61201e-24	0.019	4
30.77	0.1	26.79	bp_angiogenesis	[+]4HR,[+]8HR	1.0285e-23	0.019	4
36.36	0.1	26.57	bp_signal_transduction,bp_regulation_of_cell_cycle,bp_cell_proliferation	[+]4HR	1.47025e-23	0.02	4
29.41	0.12	21.49	bp_signal_transduction,bp_regulation_of_cell_cycle	[+]4HR	2.00236e-23	0.02	5
30.77	0.1	26.23	bp_angiogenesis	[+]4HR,[+]6HR	3.18387e-23	0.02	4
30.77	0.1	26.23	bp_angiogenesis	[+]8HR,[+]12HR	3.18387e-23	0.02	4
36.36	0.1	22.89	bp_signal_transduction,bp_regulation_of_cell_cycle,bp_cell_proliferation	[+]8HR	2.53137e-20	0.025	4
30.77	0.1	22.48	bp_angiogenesis	[+]4HR	6.31827e-20	0.03	4
23.53	0.1	22.39	bp_signal_transduction,bp_regulation_of_cell_cycle	[+]4HR,[+]6HR,[+]8HR	8.38847e-20	0.03	4
23.53	0.1	22.39	bp_signal_transduction,bp_positive_regulation_of_cell_proliferation	[+]4HR,[+]6HR,[+]8HR	8.38847e-20	0.03	4
23.53	0.1	22.39	bp_cell-cell_signaling,bp_chemotaxis	[+]4HR,[+]6HR,[+]8HR	8.38847e-20	0.03	4
30.77	0.1	22.09	bp_angiogenesis	[+]12HR	1.40611e-19	0.03	4
38.46	0.12	17.68	bp_cholesterol_biosynthesis	[-]12HR	2.61759e-19	0.03	5
12.2	0.12	17.21	bp_chemotaxis	[+]4HR,[+]6HR,[+]8HR,[+]12HR	1.22886e-18	0.032	5
23.53	0.1	20.49	bp_signal_transduction,bp_regulation_of_cell_cycle	[+]4HR,[+]8HR	4.01911e-18	0.037	4
23.53	0.1	20.49	bp_signal_transduction,bp_positive_regulation_of_cell_proliferation	[+]4HR,[+]8HR	4.01911e-18	0.037	4
23.53	0.1	20.49	bp_cell-cell_signaling,bp_chemotaxis	[+]4HR,[+]8HR	4.01911e-18	0.037	4
12.2	0.12	16.63	bp_chemotaxis	[+]4HR,[+]6HR,[+]12HR	5.30742e-18	0.037	5
23.53	0.1	20.06	bp_signal_transduction,bp_regulation_of_cell_cycle	[+]4HR,[+]6HR	9.56533e-18	0.037	4
23.53	0.1	20.06	bp_signal_transduction,bp_positive_regulation_of_cell_proliferation	[+]4HR,[+]6HR	9.56533e-18	0.037	4
23.53	0.1	20.06	bp_cell-cell_signaling,bp_chemotaxis	[+]4HR,[+]6HR	9.56533e-18	0.037	4
23.53	0.1	20.06	bp_cell-cell_signaling,bp_chemotaxis	[+]8HR,[+]12HR	9.56533e-18	0.037	4
23.53	0.1	19.65	bp_signal_transduction,bp_regulation_of_cell_cycle	[+]6HR,[+]8HR	2.19777e-17	0.038	4
23.53	0.1	19.65	bp_signal_transduction,bp_positive_regulation_of_cell_proliferation	[+]6HR,[+]8HR	2.19777e-17	0.038	4
23.53	0.1	19.65	bp_cell-cell_signaling,bp_chemotaxis	[+]6HR,[+]8HR	2.19777e-17	0.038	4
12.2	0.12	15.59	bp_chemotaxis	[+]4HR,[+]8HR,[+]12HR	7.53336e-17	0.043	5
12.2	0.12	15.12	bp_chemotaxis	[+]4HR,[+]12HR	2.51704e-16	0.046	5
12.2	0.12	14.68	bp_chemotaxis	[+]6HR,[+]8HR,[+]12HR	7.83617e-16	0.048	5
23.53	0.1	17.83	bp_signal_transduction,bp_regulation_of_cell_cycle	[+]6HR	8.88671e-16	0.048	4
23.53	0.1	17.83	bp_signal_transduction,bp_positive_regulation_of_cell_proliferation	[+]6HR	8.88671e-16	0.048	4
23.53	0.1	17.83	bp_cell-cell_signaling,bp_chemotaxis	[+]6HR	8.88671e-16	0.048	4
12.2	0.12	14.26	bp_chemotaxis	[+]6HR,[+]12HR	2.28695e-15	0.048	5
23.53	0.1	17.19	bp_signal_transduction,bp_positive_regulation_of_cell_proliferation	[+]4HR	3.24756e-15	0.049	4
23.53	0.1	17.19	bp_cell-cell_signaling,bp_chemotaxis	[+]4HR	3.24756e-15	0.049	4
23.53	0.1	16.89	bp_cell-cell_signaling,bp_chemotaxis	[+]12HR	6.00127e-15	0.054	4
16	0.1	15.23	bp_regulation_of_cell_cycle,bp_cell_proliferation	[+]4HR,[+]6HR,[+]8HR	1.94281e-13	0.067	4
23.53	0.1	14.81	bp_signal_transduction,bp_regulation_of_cell_cycle	[+]8HR	4.15031e-13	0.071	4
23.53	0.1	14.81	bp_signal_transduction,bp_positive_regulation_of_cell_proliferation	[+]8HR	4.15031e-13	0.071	4
23.53	0.1	14.81	bp_cell-cell_signaling,bp_chemotaxis	[+]8HR	4.15031e-13	0.071	4
12.5	0.12	11.9	bp_signal_transduction,bp_cell-cell_signaling	[+]4HR,[+]6HR,[+]8HR	9.59744e-13	0.077	5
12.2	0.12	11.61	bp_chemotaxis	[+]4HR,[+]6HR,[+]8HR	2.01718e-12	0.083	5
16	0.1	13.93	bp_regulation_of_cell_cycle,bp_cell_proliferation	[+]4HR,[+]8HR	2.74291e-12	0.084	4
16	0.1	13.64	bp_regulation_of_cell_cycle,bp_cell_proliferation	[+]4HR,[+]6HR	4.96488e-12	0.084	4
16	0.1	13.36	bp_regulation_of_cell_cycle,bp_cell_proliferation	[+]6HR,[+]8HR	8.77323e-12	0.089	4
21.05	0.1	13.25	bp_cell_proliferation,bp_cell-cell_signaling	[+]8HR	1.03461e-11	0.091	4
12.5	0.12	10.88	bp_signal_transduction,bp_cell-cell_signaling	[+]4HR,[+]8HR	1.28064e-11	0.093	5
12.5	0.12	10.66	bp_signal_transduction,bp_cell-cell_signaling	[+]4HR,[+]6HR	2.28865e-11	0.098	5
12.2	0.12	10.62	bp_chemotaxis	[+]4HR,[+]8HR	2.52969e-11	0.099	5
12.5	0.12	10.44	bp_signal_transduction,bp_cell-cell_signaling	[+]6HR,[+]8HR	3.99477e-11	0.105	5
12.2	0.12	10.4	bp_chemotaxis	[+]4HR,[+]6HR	4.45842e-11	0.11	5
12.2	0.12	10.4	bp_chemotaxis	[+]8HR,[+]12HR	4.45842e-11	0.11	5
12.2	0.12	10.18	bp_chemotaxis	[+]6HR,[+]8HR	7.67892e-11	0.122	5
16	0.1	12.12	bp_regulation_of_cell_cycle,bp_cell_proliferation	[+]6HR	1.10401e-10	0.128	4
16	0.1	11.69	bp_regulation_of_cell_cycle,bp_cell_proliferation	[+]4HR	2.68098e-10	0.131	4
12.12	0.1	11.53	bp_signal_transduction,bp_cell_proliferation	[+]4HR,[+]6HR,[+]8HR	3.80342e-10	0.135	4
12.5	0.12	9.47	bp_signal_transduction,bp_cell-cell_signaling	[+]6HR	4.75656e-10	0.141	5
12.2	0.12	9.24	bp_chemotaxis	[+]6HR	8.61649e-10	0.145	5
13.51	0.12	9.22	bp_mitosis	[+]24HR	9.10508e-10	0.147	5
12.5	0.12	9.13	bp_signal_transduction,bp_cell-cell_signaling	[+]4HR	1.13261e-09	0.149	5
10.87	0.12	9.08	bp_positive_regulation_of_cell_proliferation	[+]6HR,[+]8HR	1.31842e-09	0.158	5
12.2	0.12	8.91	bp_chemotaxis	[+]4HR	2.00951e-09	0.165	5
11.11	0.1	10.57	bp_blood_coagulation	[+]4HR,[+]6HR,[+]8HR	2.7517e-09	0.169	4
12.12	0.1	10.55	bp_signal_transduction,bp_cell_proliferation	[+]4HR,[+]8HR	2.85809e-09	0.169	4
12.2	0.12	8.75	bp_chemotaxis	[+]12HR	3.00152e-09	0.169	5
12.12	0.1	10.33	bp_signal_transduction,bp_cell_proliferation	[+]4HR,[+]6HR	4.49167e-09	0.173	4
12.12	0.1	10.12	bp_signal_transduction,bp_cell_proliferation	[+]6HR,[+]8HR	6.93087e-09	0.182	4
16	0.1	10.07	bp_regulation_of_cell_cycle,bp_cell_proliferation	[+]8HR	7.42807e-09	0.183	4
10.87	0.12	8.24	bp_positive_regulation_of_cell_proliferation	[+]6HR	1.14267e-08	0.184	5
11.11	0.1	9.67	bp_blood_coagulation	[+]4HR,[+]8HR	1.75412e-08	0.19	4
11.11	0.1	9.47	bp_blood_coagulation	[+]4HR,[+]6HR	2.65694e-08	0.191	4
12.5	0.12	7.87	bp_signal_transduction,bp_cell-cell_signaling	[+]8HR	2.91061e-08	0.193	5
11.11	0.1	9.28	bp_blood_coagulation	[+]6HR,[+]8HR	3.95732e-08	0.197	4
12.12	0.1	9.19	bp_signal_transduction,bp_cell_proliferation	[+]6HR	4.77321e-08	0.202	4
12.2	0.12	7.68	bp_chemotaxis	[+]8HR	4.77735e-08	0.202	5
12.12	0.1	8.86	bp_signal_transduction,bp_cell_proliferation	[+]4HR	9.38516e-08	0.211	4
11.11	0.1	8.42	bp_blood_coagulation	[+]6HR	2.32863e-07	0.225	4
10	0.1	8.35	bp_dna_replication	[+]16HR,[+]20HR	2.69698e-07	0.235	4
10.87	0.12	6.84	bp_positive_regulation_of_cell_proliferation	[+]8HR	4.12371e-07	0.243	5
11.11	0.1	8.12	bp_blood_coagulation	[+]4HR	4.33307e-07	0.245	4
14.29	0.12	6.72	bp_cell_cycle_arrest	[-]8HR	5.49012e-07	0.257	5
10.81	0.1	7.9	bp_mitosis	[+]20HR,[+]24HR	6.83087e-07	0.261	4
12.12	0.1	7.63	bp_signal_transduction,bp_cell_proliferation	[+]8HR	1.17993e-06	0.277	4
10	0.1	7.31	bp_dna_replication	[+]16HR	2.33684e-06	0.295	4
10.81	0.1	7.14	bp_mitosis	[+]20HR	3.32146e-06	0.299	4
11.11	0.1	6.99	bp_blood_coagulation	[+]8HR	4.43175e-06	0.303	4
10	0.1	6.6	bp_dna_replication	[+]20HR	1.01182e-05	0.338	4

## Sheet: rules after filtering (GO_BP)
CONFIDENCE	SUPPORT	IMPROVEMENT	ANTECEDENT ->	CONSEQUENT	p-value	permutation corrected p-value	# genes
38.46	0.12	74.95	bp_cholesterol_biosynthesis	[-]12HR,[-]16HR,[-]20HR	5.52057e-82	0.001	5
30.77	0.1	74.06	bp_cholesterol_biosynthesis	[-]12HR,[-]16HR,[-]20HR,[-]24HR	4.0017e-65	0.001	4
38.46	0.12	32.12	bp_angiogenesis	[+]6HR,[+]8HR	3.70632e-35	0.005	5
30.77	0.1	37.03	bp_angiogenesis	[+]6HR,[+]8HR,[+]12HR	1.04332e-32	0.007	4
30.77	0.1	29.28	bp_angiogenesis	[+]4HR,[+]6HR,[+]8HR	6.6373e-26	0.014	4
12.2	0.12	17.21	bp_chemotaxis	[+]4HR,[+]6HR,[+]8HR,[+]12HR	1.22886e-18	0.032	5
13.51	0.12	9.22	bp_mitosis	[+]24HR	9.10508e-10	0.147	5
10.87	0.12	9.08	bp_positive_regulation_of_cell_proliferation	[+]6HR,[+]8HR	1.31842e-09	0.158	5
11.11	0.1	10.57	bp_blood_coagulation	[+]4HR,[+]6HR,[+]8HR	2.7517e-09	0.169	4
10	0.1	8.35	bp_dna_replication	[+]16HR,[+]20HR	2.69698e-07	0.235	4
14.29	0.12	6.72	bp_cell_cycle_arrest	[-]8HR	5.49012e-07	0.257	5
10.81	0.1	7.9	bp_mitosis	[+]20HR,[+]24HR	6.83087e-07	0.261	4

## Sheet: Obtained rules (allGO)
CONFIDENCE	SUPPORT	IMPROVEMENT	ANTECEDENT ->	CONSEQUENT	p-value	permutation corrected p-value	# genes
80	0.09	176.38	bp_cholesterol_biosynthesis,cc_integral_to_membrane	[-]12HR,[-]16HR,[-]20HR	1.42356e-154	<0.001	4
80	0.09	161.04	bp_cholesterol_biosynthesis,cc_integral_to_membrane	[-]16HR,[-]20HR	3.23265e-141	<0.001	4
80	0.09	142.46	bp_cholesterol_biosynthesis,cc_integral_to_membrane	[-]12HR,[-]16HR	4.94075e-125	<0.001	4
80	0.09	132.29	bp_cholesterol_biosynthesis,cc_integral_to_membrane	[-]12HR,[-]20HR	3.61504e-116	<0.001	4
50	0.09	110.24	cc_integral_to_membrane,mf_oxidoreductase_activity,cc_endoplasmic_reticulum	[-]12HR,[-]16HR,[-]20HR	9.27213e-97	<0.001	4
80	0.09	108.94	bp_cholesterol_biosynthesis,cc_integral_to_membrane	[-]16HR	7.92855e-96	<0.001	4
38.46	0.11	84.8	bp_cholesterol_biosynthesis	[-]12HR,[-]16HR,[-]20HR	1.03906e-92	<0.001	5
50	0.09	100.65	cc_integral_to_membrane,mf_oxidoreductase_activity,cc_endoplasmic_reticulum	[-]16HR,[-]20HR	2.12604e-88	<0.001	4
80	0.09	100.11	bp_cholesterol_biosynthesis,cc_integral_to_membrane	[-]20HR	3.96507e-88	<0.001	4
38.46	0.11	77.42	bp_cholesterol_biosynthesis	[-]16HR,[-]20HR	1.16079e-84	<0.001	5
50	0.09	89.04	cc_integral_to_membrane,mf_oxidoreductase_activity,cc_endoplasmic_reticulum	[-]12HR,[-]16HR	2.87869e-78	<0.001	4
38.46	0.11	68.49	bp_cholesterol_biosynthesis	[-]12HR,[-]16HR	6.57651e-75	<0.001	5
30.77	0.09	83.8	bp_cholesterol_biosynthesis	[-]12HR,[-]16HR,[-]20HR,[-]24HR	1.31023e-73	<0.001	4
50	0.09	82.68	cc_integral_to_membrane,mf_oxidoreductase_activity,cc_endoplasmic_reticulum	[-]12HR,[-]20HR	1.02089e-72	<0.001	4
38.46	0.11	63.6	bp_cholesterol_biosynthesis	[-]12HR,[-]20HR	1.44724e-69	<0.001	5
30.77	0.09	79.15	bp_cholesterol_biosynthesis	[-]12HR,[-]16HR,[-]24HR	1.53053e-69	<0.001	4
30.77	0.09	74.98	bp_cholesterol_biosynthesis	[-]16HR,[-]20HR,[-]24HR	6.68041e-66	<0.001	4
30.77	0.09	71.23	bp_cholesterol_biosynthesis	[-]12HR,[-]20HR,[-]24HR	1.26278e-62	0.001	4
50	0.09	68.09	cc_integral_to_membrane,mf_oxidoreductase_activity,cc_endoplasmic_reticulum	[-]16HR	5.57285e-60	0.001	4
38.46	0.11	52.38	bp_cholesterol_biosynthesis	[-]16HR	2.64294e-57	0.001	5
50	0.09	62.57	cc_integral_to_membrane,mf_oxidoreductase_activity,cc_endoplasmic_reticulum	[-]20HR	3.69768e-55	0.003	4
30.77	0.09	61.94	bp_cholesterol_biosynthesis	[-]12HR,[-]24HR	1.67532e-54	0.003	4
30.77	0.09	61.94	bp_cholesterol_biosynthesis	[-]16HR,[-]24HR	1.67532e-54	0.003	4
38.46	0.11	48.13	bp_cholesterol_biosynthesis	[-]20HR	1.15861e-52	0.003	5
20.83	0.11	45.93	cc_integral_to_membrane,mf_oxidoreductase_activity	[-]12HR,[-]16HR,[-]20HR	3.44255e-50	0.003	5
20.83	0.11	41.94	cc_integral_to_membrane,mf_oxidoreductase_activity	[-]16HR,[-]20HR	8.22265e-46	0.003	5
23.53	0.09	51.88	mf_oxidoreductase_activity,cc_endoplasmic_reticulum	[-]12HR,[-]16HR,[-]20HR	1.12438e-45	0.003	4
30.77	0.09	50.88	bp_cholesterol_biosynthesis	[-]20HR,[-]24HR	7.95219e-45	0.004	4
23.53	0.09	47.37	mf_oxidoreductase_activity,cc_endoplasmic_reticulum	[-]16HR,[-]20HR	1.00669e-41	0.005	4
20.83	0.11	37.1	cc_integral_to_membrane,mf_oxidoreductase_activity	[-]12HR,[-]16HR	1.66627e-40	0.005	5
20.83	0.11	34.45	cc_integral_to_membrane,mf_oxidoreductase_activity	[-]12HR,[-]20HR	1.34644e-37	0.006	5
38.46	0.11	34.25	bp_angiogenesis	[+]6HR,[+]8HR	1.78917e-37	0.006	5
23.53	0.09	41.9	mf_oxidoreductase_activity,cc_endoplasmic_reticulum	[-]12HR,[-]16HR	6.215e-37	0.009	4
30.77	0.09	39.57	bp_angiogenesis	[+]6HR,[+]8HR,[+]12HR	6.34584e-35	0.01	4
23.53	0.09	38.91	mf_oxidoreductase_activity,cc_endoplasmic_reticulum	[-]12HR,[-]20HR	2.61981e-34	0.01	4
38.46	0.11	31.24	bp_angiogenesis	[+]6HR	3.49054e-34	0.01	5
30.77	0.09	38.5	bp_angiogenesis	[+]6HR,[+]12HR	5.49446e-34	0.011	4
36.36	0.09	37.41	bp_cell_proliferation,bp_signal_transduction,bp_regulation_of_cell_cycle	[+]4HR,[+]6HR,[+]8HR	4.57972e-33	0.012	4
80	0.09	36.31	bp_cholesterol_biosynthesis,cc_integral_to_membrane	[-]12HR	1.95681e-32	0.015	4
23.53	0.09	36.31	bp_cell-cell_signaling,bp_chemotaxis	[+]4HR,[+]6HR,[+]8HR,[+]12HR	4.94424e-32	0.015	4
30.77	0.09	35.62	bp_cholesterol_biosynthesis	[-]24HR	1.86996e-31	0.016	4
62.5	0.11	28.37	cc_integral_to_membrane,mf_oxidoreductase_activity,cc_endoplasmic_reticulum	[-]12HR	2.93389e-31	0.016	5
23.53	0.09	35.14	bp_cell-cell_signaling,bp_chemotaxis	[+]4HR,[+]6HR,[+]12HR	5.27504e-31	0.016	4
20.83	0.11	28.37	cc_integral_to_membrane,mf_oxidoreductase_activity	[-]16HR	6.3661e-31	0.016	5
36.36	0.09	34.36	bp_cell_proliferation,bp_signal_transduction,bp_regulation_of_cell_cycle	[+]4HR,[+]8HR	2.17897e-30	0.016	4
36.36	0.09	33.67	bp_cell_proliferation,bp_signal_transduction,bp_regulation_of_cell_cycle	[+]4HR,[+]6HR	8.72747e-30	0.02	4
23.53	0.09	33.01	bp_cell-cell_signaling,bp_chemotaxis	[+]4HR,[+]8HR,[+]12HR	3.90965e-29	0.02	4
36.36	0.09	32.38	bp_cell_proliferation,bp_signal_transduction,bp_regulation_of_cell_cycle	[+]6HR,[+]8HR	1.19363e-28	0.021	4
20.83	0.11	26.07	cc_integral_to_membrane,mf_oxidoreductase_activity	[-]20HR	2.1456e-28	0.022	5
23.53	0.09	32.04	mf_oxidoreductase_activity,cc_endoplasmic_reticulum	[-]16HR	2.7853e-28	0.022	4
23.53	0.09	32.04	bp_cell-cell_signaling,bp_chemotaxis	[+]4HR,[+]12HR	2.7853e-28	0.022	4
38.46	0.11	25.81	bp_angiogenesis	[+]8HR	3.15582e-28	0.022	5
30.77	0.09	31.66	bp_angiogenesis	[+]4HR,[+]6HR,[+]8HR	5.54319e-28	0.023	4
23.53	0.09	30.26	bp_cell-cell_signaling,bp_chemotaxis	[+]6HR,[+]8HR,[+]12HR	1.02026e-26	0.028	4
36.36	0.09	29.54	bp_cell_proliferation,bp_signal_transduction,bp_regulation_of_cell_cycle	[+]6HR	3.70917e-26	0.03	4
23.53	0.09	29.44	mf_oxidoreductase_activity,cc_endoplasmic_reticulum	[-]20HR	5.33898e-26	0.03	4
23.53	0.09	29.44	bp_cell-cell_signaling,bp_chemotaxis	[+]6HR,[+]12HR	5.33898e-26	0.03	4
30.77	0.09	29.07	bp_angiogenesis	[+]4HR,[+]8HR	1.03002e-25	0.03	4
36.36	0.09	29.03	bp_cell_proliferation,bp_signal_transduction,bp_regulation_of_cell_cycle	[+]4HR	1.03845e-25	0.03	4
29.41	0.11	23.48	bp_signal_transduction,bp_regulation_of_cell_cycle	[+]4HR	1.34439e-25	0.03	5
30.77	0.09	28.49	bp_angiogenesis	[+]4HR,[+]6HR	3.33892e-25	0.034	4
30.77	0.09	27.93	bp_angiogenesis	[+]8HR,[+]12HR	1.03375e-24	0.034	4
30.77	0.09	24.56	bp_angiogenesis	[+]4HR	9.50766e-22	0.049	4
36.36	0.09	24.4	bp_cell_proliferation,bp_signal_transduction,bp_regulation_of_cell_cycle	[+]8HR	1.20926e-21	0.051	4
23.53	0.09	24.21	bp_signal_transduction,bp_regulation_of_cell_cycle	[+]4HR,[+]6HR,[+]8HR	2.1455e-21	0.052	4
23.53	0.09	24.21	bp_signal_transduction,bp_positive_regulation_of_cell_proliferation	[+]4HR,[+]6HR,[+]8HR	2.1455e-21	0.052	4
23.53	0.09	24.21	bp_cell-cell_signaling,bp_chemotaxis	[+]4HR,[+]6HR,[+]8HR	2.1455e-21	0.052	4
30.77	0.09	23.74	bp_angiogenesis	[+]12HR	4.99302e-21	0.056	4
12.2	0.11	18.82	bp_chemotaxis	[+]4HR,[+]6HR,[+]8HR,[+]12HR	2.11507e-20	0.064	5
22.22	0.09	22.86	bp_signal_transduction,mf_growth_factor_activity	[+]4HR,[+]6HR,[+]8HR	3.33117e-20	0.065	4
12.2	0.11	18.21	bp_chemotaxis	[+]4HR,[+]6HR,[+]12HR	9.9219e-20	0.069	5
23.53	0.09	22.23	bp_signal_transduction,bp_regulation_of_cell_cycle	[+]4HR,[+]8HR	1.1804e-19	0.069	4
23.53	0.09	22.23	bp_signal_transduction,bp_positive_regulation_of_cell_proliferation	[+]4HR,[+]8HR	1.1804e-19	0.069	4
23.53	0.09	22.23	bp_cell-cell_signaling,bp_chemotaxis	[+]4HR,[+]8HR	1.1804e-19	0.069	4
23.53	0.09	21.79	bp_signal_transduction,bp_regulation_of_cell_cycle	[+]4HR,[+]6HR	2.90968e-19	0.073	4
23.53	0.09	21.79	bp_signal_transduction,bp_positive_regulation_of_cell_proliferation	[+]4HR,[+]6HR	2.90968e-19	0.073	4
23.53	0.09	21.79	bp_cell-cell_signaling,bp_chemotaxis	[+]4HR,[+]6HR	2.90968e-19	0.073	4
38.46	0.11	17.46	bp_cholesterol_biosynthesis	[-]12HR	4.70188e-19	0.077	5
23.53	0.09	21.36	bp_cell-cell_signaling,bp_chemotaxis	[+]8HR,[+]12HR	6.92426e-19	0.079	4
22.22	0.09	21	bp_signal_transduction,mf_growth_factor_activity	[+]4HR,[+]8HR	1.47105e-18	0.087	4
23.53	0.09	20.95	bp_signal_transduction,bp_regulation_of_cell_cycle	[+]6HR,[+]8HR	1.59402e-18	0.087	4
23.53	0.09	20.95	bp_signal_transduction,bp_positive_regulation_of_cell_proliferation	[+]6HR,[+]8HR	1.59402e-18	0.087	4
23.53	0.09	20.95	bp_cell-cell_signaling,bp_chemotaxis	[+]6HR,[+]8HR	1.59402e-18	0.087	4
12.2	0.11	17.11	bp_chemotaxis	[+]4HR,[+]8HR,[+]12HR	1.65024e-18	0.088	5
22.22	0.09	20.58	bp_signal_transduction,mf_growth_factor_activity	[+]4HR,[+]6HR	3.45111e-18	0.09	4
12.2	0.11	16.61	bp_chemotaxis	[+]4HR,[+]12HR	5.94796e-18	0.1	5
22.22	0.09	19.79	bp_signal_transduction,mf_growth_factor_activity	[+]6HR,[+]8HR	1.72232e-17	0.106	4
12.2	0.11	15.68	bp_chemotaxis	[+]6HR,[+]8HR,[+]12HR	6.2457e-17	0.119	5
23.53	0.09	19.11	bp_signal_transduction,bp_regulation_of_cell_cycle	[+]6HR	6.65977e-17	0.119	4
23.53	0.09	19.11	bp_signal_transduction,bp_positive_regulation_of_cell_proliferation	[+]6HR	6.65977e-17	0.119	4
23.53	0.09	19.11	bp_cell-cell_signaling,bp_chemotaxis	[+]6HR	6.65977e-17	0.119	4
23.53	0.09	18.78	bp_signal_transduction,bp_positive_regulation_of_cell_proliferation	[+]4HR	1.30105e-16	0.128	4
23.53	0.09	18.78	bp_cell-cell_signaling,bp_chemotaxis	[+]4HR	1.30105e-16	0.128	4
12.2	0.11	15.26	bp_chemotaxis	[+]6HR,[+]12HR	1.8406e-16	0.13	5
23.53	0.09	18.16	bp_cell-cell_signaling,bp_chemotaxis	[+]12HR	4.64563e-16	0.143	4
20.83	0.11	14.84	cc_nucleus,bp_mitosis	[+]24HR	5.00194e-16	0.146	5
22.22	0.09	18.05	bp_signal_transduction,mf_growth_factor_activity	[+]6HR	5.86497e-16	0.148	4
22.22	0.09	17.74	bp_signal_transduction,mf_growth_factor_activity	[+]4HR	1.10452e-15	0.154	4
16	0.09	16.46	bp_cell_proliferation,bp_regulation_of_cell_cycle	[+]4HR,[+]6HR,[+]8HR	1.59243e-14	0.192	4
29.41	0.11	13.35	mf_oxidoreductase_activity,cc_endoplasmic_reticulum	[-]12HR	1.90308e-14	0.193	5
25	0.13	11.35	cc_integral_to_membrane,mf_oxidoreductase_activity	[-]12HR	2.37503e-14	0.194	6
23.53	0.09	15.79	bp_signal_transduction,bp_regulation_of_cell_cycle	[+]8HR	5.75533e-14	0.213	4
23.53	0.09	15.79	bp_signal_transduction,bp_positive_regulation_of_cell_proliferation	[+]8HR	5.75533e-14	0.213	4
23.53	0.09	15.79	bp_cell-cell_signaling,bp_chemotaxis	[+]8HR	5.75533e-14	0.213	4
12.5	0.11	12.86	bp_signal_transduction,bp_cell-cell_signaling	[+]4HR,[+]6HR,[+]8HR	8.38856e-14	0.218	5
12.2	0.11	12.55	bp_chemotaxis	[+]4HR,[+]6HR,[+]8HR	1.87033e-13	0.226	5
16	0.09	15.12	bp_cell_proliferation,bp_regulation_of_cell_cycle	[+]4HR,[+]8HR	2.46822e-13	0.238	4
22.22	0.09	14.91	bp_signal_transduction,mf_growth_factor_activity	[+]8HR	3.50072e-13	0.244	4
16	0.09	14.82	bp_cell_proliferation,bp_regulation_of_cell_cycle	[+]4HR,[+]6HR	4.57497e-13	0.252	4
14.29	0.09	14.7	cc_extracellular_space,bp_cell-cell_signaling	[+]4HR,[+]6HR,[+]8HR	5.89764e-13	0.26	4
12.5	0.11	11.81	bp_signal_transduction,bp_cell-cell_signaling	[+]4HR,[+]8HR	1.22583e-12	0.273	5
16	0.09	14.25	bp_cell_proliferation,bp_regulation_of_cell_cycle	[+]6HR,[+]8HR	1.46444e-12	0.276	4
21.05	0.09	14.13	bp_cell_proliferation,bp_cell-cell_signaling	[+]8HR	1.76264e-12	0.279	4
12.5	0.11	11.57	bp_signal_transduction,bp_cell-cell_signaling	[+]4HR,[+]6HR	2.24198e-12	0.285	5
12.2	0.11	11.52	bp_chemotaxis	[+]4HR,[+]8HR	2.56291e-12	0.287	5
12.2	0.11	11.29	bp_chemotaxis	[+]4HR,[+]6HR	4.6201e-12	0.295	5
14.29	0.09	13.5	cc_extracellular_space,bp_cell-cell_signaling	[+]4HR,[+]8HR	6.84858e-12	0.308	4
12.5	0.11	11.13	bp_signal_transduction,bp_cell-cell_signaling	[+]6HR,[+]8HR	6.9973e-12	0.308	5
12.2	0.11	11.07	bp_chemotaxis	[+]8HR,[+]12HR	8.13919e-12	0.312	5
14.29	0.09	13.23	cc_extracellular_space,bp_cell-cell_signaling	[+]4HR,[+]6HR	1.18955e-11	0.321	4
12.2	0.11	10.86	bp_chemotaxis	[+]6HR,[+]8HR	1.40313e-11	0.325	5
16	0.09	13	bp_cell_proliferation,bp_regulation_of_cell_cycle	[+]6HR	1.88251e-11	0.334	4
12.9	0.09	12.99	mf_metal_ion_binding	[+]16HR,[+]24HR	1.96739e-11	0.335	4
12.9	0.09	12.99	mf_metal_ion_binding	[+]16HR,[+]20HR,[+]24HR	1.96739e-11	0.335	4
16	0.09	12.77	bp_cell_proliferation,bp_regulation_of_cell_cycle	[+]4HR	2.97687e-11	0.347	4
14.29	0.09	12.72	cc_extracellular_space,bp_cell-cell_signaling	[+]6HR,[+]8HR	3.36872e-11	0.348	4
16.67	0.09	12.65	cc_nucleus,bp_mitosis	[+]20HR,[+]24HR	3.79484e-11	0.353	4
12.12	0.09	12.47	bp_cell_proliferation,bp_signal_transduction	[+]4HR,[+]6HR,[+]8HR	5.6837e-11	0.361	4
12.5	0.11	10.15	bp_signal_transduction,bp_cell-cell_signaling	[+]6HR	8.50406e-11	0.37	5
12.5	0.11	9.98	bp_signal_transduction,bp_cell-cell_signaling	[+]4HR	1.33117e-10	0.389	5
12.2	0.11	9.91	bp_chemotaxis	[+]6HR	1.60615e-10	0.393	5
12.9	0.09	11.95	mf_metal_ion_binding	[+]16HR,[+]20HR	1.6523e-10	0.394	4
12.2	0.11	9.74	bp_chemotaxis	[+]4HR	2.48728e-10	0.407	5
10.87	0.11	9.68	bp_positive_regulation_of_cell_proliferation	[+]6HR,[+]8HR	2.89544e-10	0.413	5
13.51	0.11	9.63	bp_mitosis	[+]24HR	3.25647e-10	0.414	5
14.29	0.09	11.6	cc_extracellular_space,bp_cell-cell_signaling	[+]6HR	3.30987e-10	0.414	4
16.67	0.09	11.52	cc_nucleus,bp_mitosis	[+]20HR	3.85657e-10	0.418	4
12.12	0.09	11.45	bp_cell_proliferation,bp_signal_transduction	[+]4HR,[+]8HR	4.58226e-10	0.422	4
11.11	0.09	11.43	bp_blood_coagulation	[+]4HR,[+]6HR,[+]8HR	4.80889e-10	0.431	4
14.29	0.09	11.4	cc_extracellular_space,bp_cell-cell_signaling	[+]4HR	4.98765e-10	0.437	4
12.2	0.11	9.41	bp_chemotaxis	[+]12HR	5.71088e-10	0.441	5
12.12	0.09	11.22	bp_cell_proliferation,bp_signal_transduction	[+]4HR,[+]6HR	7.33145e-10	0.444	4
10.81	0.09	11.12	mf_growth_factor_activity	[+]4HR,[+]6HR,[+]8HR	9.07789e-10	0.455	4
12.12	0.09	10.79	bp_cell_proliferation,bp_signal_transduction	[+]6HR,[+]8HR	1.77841e-09	0.477	4
16	0.09	10.74	bp_cell_proliferation,bp_regulation_of_cell_cycle	[+]8HR	1.92672e-09	0.478	4
10.87	0.11	8.83	bp_positive_regulation_of_cell_proliferation	[+]6HR	2.554e-09	0.491	5
22.22	0.09	10.5	cc_nucleus,bp_cell_cycle_arrest	[-]8HR	2.88959e-09	0.499	4
11.11	0.09	10.5	bp_blood_coagulation	[+]4HR,[+]8HR	3.26936e-09	0.504	4
12.9	0.09	10.3	mf_metal_ion_binding	[+]16HR	4.85904e-09	0.515	4
11.11	0.09	10.29	bp_blood_coagulation	[+]4HR,[+]6HR	5.03393e-09	0.517	4
10.81	0.09	10.22	mf_growth_factor_activity	[+]4HR,[+]8HR	5.86652e-09	0.523	4
12.5	0.11	8.39	bp_signal_transduction,bp_cell-cell_signaling	[+]8HR	7.8395e-09	0.537	5
16.67	0.09	10.02	cc_integral_to_membrane,mf_oxidoreductase_activity	[-]8HR,[-]12HR	8.28413e-09	0.537	4
10.81	0.09	10.01	mf_growth_factor_activity	[+]4HR,[+]6HR	8.93034e-09	0.541	4
11.11	0.09	9.89	bp_blood_coagulation	[+]6HR,[+]8HR	1.13587e-08	0.55	4
12.12	0.09	9.85	bp_cell_proliferation,bp_signal_transduction	[+]6HR	1.24402e-08	0.554	4
12.2	0.11	8.18	bp_chemotaxis	[+]8HR	1.32836e-08	0.555	5
12.9	0.09	9.79	mf_metal_ion_binding	[+]20HR,[+]24HR	1.37605e-08	0.558	4
12.12	0.09	9.68	bp_cell_proliferation,bp_signal_transduction	[+]4HR	1.76377e-08	0.561	4
10.81	0.09	9.63	mf_growth_factor_activity	[+]6HR,[+]8HR	1.97217e-08	0.567	4
14.29	0.09	9.59	cc_extracellular_space,bp_cell-cell_signaling	[+]8HR	2.08224e-08	0.573	4
10	0.09	9.26	bp_dna_replication	[+]16HR,[+]20HR	4.20321e-08	0.598	4
12.82	0.11	7.71	bp_regulation_of_transcription|_dna-dependent,mf_transcription_factor_activity,bp_transcription_from_pol_ii_promoter	[-]8HR,[-]12HR	4.45787e-08	0.599	5
12.82	0.11	7.71	cc_nucleus,bp_regulation_of_transcription|_dna-dependent,mf_transcription_factor_activity,bp_transcription_from_pol_ii_promoter	[-]8HR,[-]12HR	4.45787e-08	0.599	5
12.9	0.09	9.19	mf_metal_ion_binding	[+]24HR	4.75334e-08	0.602	4
11.11	0.09	9.03	bp_blood_coagulation	[+]6HR	6.77918e-08	0.614	4
12.9	0.09	8.92	mf_metal_ion_binding	[+]20HR	8.36118e-08	0.622	4
11.11	0.09	8.87	bp_blood_coagulation	[+]4HR	9.34154e-08	0.622	4
10.81	0.09	8.78	mf_growth_factor_activity	[+]6HR	1.12274e-07	0.626	4
10.87	0.11	7.29	bp_positive_regulation_of_cell_proliferation	[+]8HR	1.31698e-07	0.629	5
10.81	0.09	8.63	mf_growth_factor_activity	[+]4HR	1.53404e-07	0.638	4
10.81	0.09	8.21	bp_mitosis	[+]20HR,[+]24HR	3.68179e-07	0.669	4
12.12	0.09	8.13	bp_cell_proliferation,bp_signal_transduction	[+]8HR	4.22924e-07	0.676	4
14.29	0.11	6.75	bp_cell_cycle_arrest	[-]8HR	5.14886e-07	0.679	5
14.29	0.11	6.75	cc_nucleus,bp_cell_cycle	[-]8HR	5.14886e-07	0.679	5
10	0.09	7.98	bp_dna_replication	[+]16HR	5.86028e-07	0.689	4
11.11	0.11	6.68	cc_nucleus,mf_transcription_factor_activity,bp_transcription_from_pol_ii_promoter	[-]8HR,[-]12HR	6.34847e-07	0.692	5
16.67	0.09	7.87	cc_integral_to_membrane,mf_oxidoreductase_activity	[-]8HR	6.86931e-07	0.701	4
10.64	0.11	6.4	mf_transcription_factor_activity,bp_transcription_from_pol_ii_promoter	[-]8HR,[-]12HR	1.32399e-06	0.725	5
10.81	0.09	7.47	bp_mitosis	[+]20HR	1.67934e-06	0.734	4
11.11	0.09	7.46	bp_blood_coagulation	[+]8HR	1.72842e-06	0.736	4
10.81	0.09	7.25	mf_growth_factor_activity	[+]8HR	2.62761e-06	0.744	4
12.82	0.11	6.06	bp_regulation_of_transcription|_dna-dependent,mf_transcription_factor_activity,bp_transcription_from_pol_ii_promoter	[-]8HR	3.10528e-06	0.748	5
12.82	0.11	6.06	cc_nucleus,bp_regulation_of_transcription|_dna-dependent,mf_transcription_factor_activity,bp_transcription_from_pol_ii_promoter	[-]8HR	3.10528e-06	0.748	5
10	0.09	6.91	bp_dna_replication	[+]20HR	5.3819e-06	0.758	4
12.82	0.11	5.82	bp_regulation_of_transcription|_dna-dependent,mf_transcription_factor_activity,bp_transcription_from_pol_ii_promoter	[-]12HR	5.72018e-06	0.759	5
12.82	0.11	5.82	cc_nucleus,bp_regulation_of_transcription|_dna-dependent,mf_transcription_factor_activity,bp_transcription_from_pol_ii_promoter	[-]12HR	5.72018e-06	0.759	5
11.11	0.11	5.25	cc_nucleus,mf_transcription_factor_activity,bp_transcription_from_pol_ii_promoter	[-]8HR	2.52709e-05	0.801	5
11.11	0.11	5.04	cc_nucleus,mf_transcription_factor_activity,bp_transcription_from_pol_ii_promoter	[-]12HR	4.29347e-05	0.807	5
10.64	0.11	5.03	mf_transcription_factor_activity,bp_transcription_from_pol_ii_promoter	[-]8HR	4.51233e-05	0.807	5
10.64	0.11	4.83	mf_transcription_factor_activity,bp_transcription_from_pol_ii_promoter	[-]12HR	7.49606e-05	0.813	5
11.43	0.09	5.19	cc_nucleus,bp_cell_cycle	[-]12HR	0.000189577	0.832	4

## Sheet: rules after filtering (allGO)
CONFIDENCE	SUPPORT	IMPROVEMENT	ANTECEDENT ->	CONSEQUENT	p-value	permutation corrected p-value	# genes
80	0.09	176.38	bp_cholesterol_biosynthesis,cc_integral_to_membrane	[-]12HR,[-]16HR,[-]20HR	1.42356e-154	<0.001	4
50	0.09	110.24	cc_integral_to_membrane,mf_oxidoreductase_activity,cc_endoplasmic_reticulum	[-]12HR,[-]16HR,[-]20HR	9.27213e-97	<0.001	4
38.46	0.11	84.8	bp_cholesterol_biosynthesis	[-]12HR,[-]16HR,[-]20HR	1.03906e-92	<0.001	5
30.77	0.09	83.8	bp_cholesterol_biosynthesis	[-]12HR,[-]16HR,[-]20HR,[-]24HR	1.31023e-73	<0.001	4
20.83	0.11	45.93	cc_integral_to_membrane,mf_oxidoreductase_activity	[-]12HR,[-]16HR,[-]20HR	3.44255e-50	0.003	5
38.46	0.11	34.25	bp_angiogenesis	[+]6HR,[+]8HR	1.78917e-37	0.006	5
30.77	0.09	39.57	bp_angiogenesis	[+]6HR,[+]8HR,[+]12HR	6.34584e-35	0.01	4
36.36	0.09	37.41	bp_cell_proliferation,bp_signal_transduction,bp_regulation_of_cell_cycle	[+]4HR,[+]6HR,[+]8HR	4.57972e-33	0.012	4
23.53	0.09	36.31	bp_cell-cell_signaling,bp_chemotaxis	[+]4HR,[+]6HR,[+]8HR,[+]12HR	4.94424e-32	0.015	4
62.5	0.11	28.37	cc_integral_to_membrane,mf_oxidoreductase_activity,cc_endoplasmic_reticulum	[-]12HR	2.93389e-31	0.016	5
30.77	0.09	31.66	bp_angiogenesis	[+]4HR,[+]6HR,[+]8HR	5.54319e-28	0.023	4
29.41	0.11	23.48	bp_signal_transduction,bp_regulation_of_cell_cycle	[+]4HR	1.34439e-25	0.03	5
23.53	0.09	24.21	bp_signal_transduction,bp_positive_regulation_of_cell_proliferation	[+]4HR,[+]6HR,[+]8HR	2.1455e-21	0.052	4
12.2	0.11	18.82	bp_chemotaxis	[+]4HR,[+]6HR,[+]8HR,[+]12HR	2.11507e-20	0.064	5
22.22	0.09	22.86	bp_signal_transduction,mf_growth_factor_activity	[+]4HR,[+]6HR,[+]8HR	3.33117e-20	0.065	4
20.83	0.11	14.84	cc_nucleus,bp_mitosis	[+]24HR	5.00194e-16	0.146	5
25	0.13	11.35	cc_integral_to_membrane,mf_oxidoreductase_activity	[-]12HR	2.37503e-14	0.194	6
12.5	0.11	12.86	bp_signal_transduction,bp_cell-cell_signaling	[+]4HR,[+]6HR,[+]8HR	8.38856e-14	0.218	5
14.29	0.09	14.7	cc_extracellular_space,bp_cell-cell_signaling	[+]4HR,[+]6HR,[+]8HR	5.89764e-13	0.26	4
21.05	0.09	14.13	bp_cell_proliferation,bp_cell-cell_signaling	[+]8HR	1.76264e-12	0.279	4
12.9	0.09	12.99	mf_metal_ion_binding	[+]16HR,[+]20HR,[+]24HR	1.96739e-11	0.335	4
16.67	0.09	12.65	cc_nucleus,bp_mitosis	[+]20HR,[+]24HR	3.79484e-11	0.353	4
10.87	0.11	9.68	bp_positive_regulation_of_cell_proliferation	[+]6HR,[+]8HR	2.89544e-10	0.413	5
11.11	0.09	11.43	bp_blood_coagulation	[+]4HR,[+]6HR,[+]8HR	4.80889e-10	0.431	4
22.22	0.09	10.5	cc_nucleus,bp_cell_cycle_arrest	[-]8HR	2.88959e-09	0.499	4
16.67	0.09	10.02	cc_integral_to_membrane,mf_oxidoreductase_activity	[-]8HR,[-]12HR	8.28413e-09	0.537	4
10	0.09	9.26	bp_dna_replication	[+]16HR,[+]20HR	4.20321e-08	0.598	4
12.82	0.11	7.71	cc_nucleus,bp_regulation_of_transcription|_dna-dependent,mf_transcription_factor_activity,bp_transcription_from_pol_ii_promoter	[-]8HR,[-]12HR	4.45787e-08	0.599	5
14.29	0.11	6.75	cc_nucleus,bp_cell_cycle	[-]8HR	5.14886e-07	0.679	5
14.29	0.11	6.75	bp_cell_cycle_arrest	[-]8HR	5.14886e-07	0.679	5
11.43	0.09	5.19	cc_nucleus,bp_cell_cycle	[-]12HR	0.000189577	0.832	4
